# Supplementary material for: Characterizing and inferring quantitative cell cycle phase in single-cell RNA-seq data analysis
Source: Genome Res. 2020 Apr;30(4):611–21. doi: 10.1101/gr.247759.118 (PMC7197478; doi:10.1101/gr.247759.118)
Supplement: Supplemental Material [file supp_gr.247759.118_Supplemental_File_S1_.xlsx]

## Sheet: Supplemental File S1
ID	ENSG	NAME	PHASE
1	ENSG00000114770	ABCC5	S
1	ENSG00000144827	ABHD10	S
1	ENSG00000102977	ACD	G1/S
1	ENSG00000119640	ACYP1	G1/S
1	ENSG00000154734	ADAMTS1	G1/S
1	ENSG00000173744	AGFG1	M/G1
1	ENSG00000160216	AGPAT3	M/G1
1	ENSG00000135541	AHI1	M
1	ENSG00000170776	AKAP13	M/G1
1	ENSG00000135334	AKIRIN2	M
1	ENSG00000123505	AMD1	M/G1
1	ENSG00000088448	ANKRD10	G1/S
1	ENSG00000180071	ANKRD18A	S
1	ENSG00000154945	ANKRD40	M
1	ENSG00000011426	ANLN	G2
1	ENSG00000011426	ANLN	M
1	ENSG00000136938	ANP32B	M
1	ENSG00000143401	ANP32E	M
1	ENSG00000143401	ANP32E	M/G1
1	ENSG00000169604	ANTXR1	M/G1
1	ENSG00000065000	AP3D1	G2
1	ENSG00000169188	APEX2	G1/S
1	ENSG00000134884	ARGLU1	G1/S
1	ENSG00000213390	ARHGAP19	M
1	ENSG00000213390	ARHGAP19	G2
1	ENSG00000122644	ARL4A	G2
1	ENSG00000170540	ARL6IP1	M
1	ENSG00000104442	ARMC1	G2
1	ENSG00000105011	ASF1B	S
1	ENSG00000171456	ASXL1	M
1	ENSG00000171456	ASXL1	G2
1	ENSG00000156802	ATAD2	G1/S
1	ENSG00000156802	ATAD2	S
1	ENSG00000171681	ATF7IP	M
1	ENSG00000119787	ATL2	G2
1	ENSG00000087586	AURKA	M
1	ENSG00000178999	AURKB	G2
1	ENSG00000151929	BAG3	M/G1
1	ENSG00000138376	BARD1	G1/S
1	ENSG00000125124	BBS2	S
1	ENSG00000029363	BCLAF1	G2
1	ENSG00000110330	BIRC2	M
1	ENSG00000089685	BIRC5	M
1	ENSG00000134897	BIVM	S
1	ENSG00000197299	BLM	S
1	ENSG00000168283	BMI1	S
1	ENSG00000136122	BORA	G2
1	ENSG00000012048	BRCA1	S
1	ENSG00000166164	BRD7	G1/S
1	ENSG00000112983	BRD8	G2
1	ENSG00000136492	BRIP1	S
1	ENSG00000132640	BTBD3	M/G1
1	ENSG00000169679	BUB1	M
1	ENSG00000154473	BUB3	G2
1	ENSG00000178074	C2orf69	G2
1	ENSG00000197603	C5orf42	S
1	ENSG00000182985	CADM1	M
1	ENSG00000122786	CALD1	S
1	ENSG00000143933	CALM2	S
1	ENSG00000131375	CAPN7	G1/S
1	ENSG00000106144	CASP2	S
1	ENSG00000106144	CASP2	G1/S
1	ENSG00000164305	CASP3	G2
1	ENSG00000118412	CASP8AP2	G1/S
1	ENSG00000122565	CBX3	M/G1
1	ENSG00000094916	CBX5	G2
1	ENSG00000159884	CCDC107	G2
1	ENSG00000175455	CCDC14	S
1	ENSG00000144395	CCDC150	S
1	ENSG00000280975	CCDC84	S
1	ENSG00000186166	CCDC84	S
1	ENSG00000115355	CCDC88A	M
1	ENSG00000137500	CCDC90B	M
1	ENSG00000145386	CCNA2	G2
1	ENSG00000145386	CCNA2	M
1	ENSG00000157456	CCNB2	M
1	ENSG00000105173	CCNE1	G1/S
1	ENSG00000175305	CCNE2	G1/S
1	ENSG00000162063	CCNF	G2
1	ENSG00000130177	CDC16	G2
1	ENSG00000117399	CDC20	M
1	ENSG00000164045	CDC25A	G1/S
1	ENSG00000101224	CDC25B	M
1	ENSG00000158402	CDC25C	G2
1	ENSG00000004897	CDC27	M
1	ENSG00000070831	CDC42	M/G1
1	ENSG00000128283	CDC42EP1	M
1	ENSG00000093009	CDC45	S
1	ENSG00000094804	CDC6	G1/S
1	ENSG00000097046	CDC7	S
1	ENSG00000184661	CDCA2	G2
1	ENSG00000111665	CDCA3	G2
1	ENSG00000111665	CDCA3	M
1	ENSG00000146670	CDCA5	S
1	ENSG00000144354	CDCA7	G1/S
1	ENSG00000164649	CDCA7L	G1/S
1	ENSG00000134690	CDCA8	G2
1	ENSG00000170312	CDK1	G2
1	ENSG00000134058	CDK7	M/G1
1	ENSG00000277273	CDK7	M/G1
1	ENSG00000111276	CDKN1B	G2
1	ENSG00000168564	CDKN2AIP	S
1	ENSG00000123080	CDKN2C	G2
1	ENSG00000100526	CDKN3	M/G1
1	ENSG00000140743	CDR2	G2
1	ENSG00000115163	CENPA	M
1	ENSG00000138778	CENPE	M
1	ENSG00000117724	CENPF	M
1	ENSG00000120334	CENPL	G2
1	ENSG00000100162	CENPM	S
1	ENSG00000031691	CENPQ	S
1	ENSG00000135837	CEP350	G2
1	ENSG00000138180	CEP55	M
1	ENSG00000166037	CEP57	G1/S
1	ENSG00000114107	CEP70	M/G1
1	ENSG00000172292	CERS6	S
1	ENSG00000197766	CFD	G2
1	ENSG00000274619	CFD	G2
1	ENSG00000003402	CFLAR	G2
1	ENSG00000003402	CFLAR	M
1	ENSG00000167670	CHAF1A	G1/S
1	ENSG00000159259	CHAF1B	G1/S
1	ENSG00000183765	CHEK2	G2
1	ENSG00000203668	CHML	S
1	ENSG00000122966	CIT	M
1	ENSG00000136108	CKAP2	M
1	ENSG00000136108	CKAP2	G2
1	ENSG00000169607	CKAP2L	G2
1	ENSG00000175216	CKAP5	M
1	ENSG00000173207	CKS1B	M
1	ENSG00000123975	CKS2	M
1	ENSG00000092853	CLSPN	G1/S
1	ENSG00000143771	CNIH4	M/G1
1	ENSG00000182973	CNOT10	M
1	ENSG00000170037	CNTROB	M
1	ENSG00000088682	COQ9	S
1	ENSG00000139117	CPNE8	S
1	ENSG00000137504	CREBZF	G1/S
1	ENSG00000137504	CREBZF	S
1	ENSG00000088766	CRLS1	S
1	ENSG00000102974	CTCF	M
1	ENSG00000044115	CTNNA1	M
1	ENSG00000198561	CTNND1	M
1	ENSG00000198730	CTR9	M/G1
1	ENSG00000117984	CTSD	G1/S
1	ENSG00000150316	CWC15	M/G1
1	ENSG00000105443	CYTH2	G2
1	ENSG00000163257	DCAF16	S
1	ENSG00000136485	DCAF7	G2
1	ENSG00000272886	DCP1A	M/G1
1	ENSG00000104671	DCTN6	M/G1
1	ENSG00000024526	DEPDC1	M
1	ENSG00000035499	DEPDC1B	M
1	ENSG00000121690	DEPDC7	S
1	ENSG00000182108	DEXI	M/G1
1	ENSG00000228716	DHFR	S
1	ENSG00000067596	DHX8	G2
1	ENSG00000139734	DIAPH3	M
1	ENSG00000083520	DIS3	G1/S
1	ENSG00000130826	DKC1	M/G1
1	ENSG00000126787	DLGAP5	M
1	ENSG00000138346	DNA2	S
1	ENSG00000086061	DNAJA1	M
1	ENSG00000132002	DNAJB1	G2
1	ENSG00000132002	DNAJB1	M
1	ENSG00000162616	DNAJB4	S
1	ENSG00000105993	DNAJB6	M/G1
1	ENSG00000102580	DNAJC3	G1/S
1	ENSG00000159147	DONSON	S
1	ENSG00000159147	DONSON	G1/S
1	ENSG00000117505	DR1	M
1	ENSG00000136982	DSCC1	S
1	ENSG00000136982	DSCC1	G1/S
1	ENSG00000096696	DSP	M/G1
1	ENSG00000143476	DTL	G1/S
1	ENSG00000135720	DYNC1LI2	S
1	ENSG00000088986	DYNLL1	M/G1
1	ENSG00000198919	DZIP3	M
1	ENSG00000101412	E2F1	G1/S
1	ENSG00000133740	E2F5	M
1	ENSG00000129173	E2F8	S
1	ENSG00000114346	ECT2	M
1	ENSG00000144895	EIF2A	G1/S
1	ENSG00000151247	EIF4E	M/G1
1	ENSG00000148730	EIF4EBP2	S
1	ENSG00000134014	ELP3	M/G1
1	ENSG00000132199	ENOSF1	S
1	ENSG00000187097	ENTPD5	G2
1	ENSG00000171320	ESCO2	S
1	ENSG00000139684	ESD	G1/S
1	ENSG00000135476	ESPL1	G2
1	ENSG00000174371	EXO1	S
1	ENSG00000106462	EZH2	S
1	ENSG00000168040	FADD	G2
1	ENSG00000187866	FAM122A	G1/S
1	ENSG00000262666	FAM189B	M/G1
1	ENSG00000160767	FAM189B	M/G1
1	ENSG00000101447	FAM83D	G2
1	ENSG00000198690	FAN1	G2
1	ENSG00000276787	FAN1	G2
1	ENSG00000187741	FANCA	S
1	ENSG00000144554	FANCD2	G2
1	ENSG00000140525	FANCI	S
1	ENSG00000168496	FEN1	S
1	ENSG00000160688	FLAD1	G1/S
1	ENSG00000276914	FOPNL	M/G1
1	ENSG00000133393	FOPNL	M/G1
1	ENSG00000141568	FOXK2	M/G1
1	ENSG00000111206	FOXM1	M
1	ENSG00000114416	FXR1	M/G1
1	ENSG00000010810	FYN	M
1	ENSG00000092140	G2E3	M
1	ENSG00000092140	G2E3	G2
1	ENSG00000145907	G3BP1	M/G1
1	ENSG00000104064	GABPB1	G2
1	ENSG00000116717	GADD45A	M
1	ENSG00000180447	GAS1	G2
1	ENSG00000139354	GAS2L3	M
1	ENSG00000139354	GAS2L3	G2
1	ENSG00000179348	GATA2	M/G1
1	ENSG00000023909	GCLM	S
1	ENSG00000131153	GINS2	G1/S
1	ENSG00000181938	GINS3	G1/S
1	ENSG00000112312	GMNN	G1/S
1	ENSG00000078369	GNB1	M/G1
1	ENSG00000175265	GOLGA8A	S
1	ENSG00000215252	GOLGA8B	S
1	ENSG00000120053	GOT1	M
1	ENSG00000198055	GRK6	M
1	ENSG00000109519	GRPEL1	M/G1
1	ENSG00000103342	GSPT1	M/G1
1	ENSG00000125484	GTF3C4	M/G1
1	ENSG00000075218	GTSE1	M
1	ENSG00000189060	H1F0	S
1	ENSG00000188486	H2AFX	G2
1	ENSG00000131351	HAUS8	G2
1	ENSG00000172534	HCFC1	M
1	ENSG00000119969	HELLS	S
1	ENSG00000119969	HELLS	G1/S
1	ENSG00000100644	HIF1A	M/G1
1	ENSG00000111911	HINT3	G2
1	ENSG00000064393	HIPK2	G2
1	ENSG00000180573	HIST1H2AC	S
1	ENSG00000197061	HIST1H4C	S
1	ENSG00000123485	HJURP	G2
1	ENSG00000064961	HMG20B	M
1	ENSG00000064961	HMG20B	M/G1
1	ENSG00000164104	HMGB2	G2
1	ENSG00000029993	HMGB3	M
1	ENSG00000113161	HMGCR	M/G1
1	ENSG00000072571	HMMR	M
1	ENSG00000182742	HOXB4	G1/S
1	ENSG00000127483	HP1BP3	G2
1	ENSG00000127483	HP1BP3	M
1	ENSG00000100099	HPS4	M
1	ENSG00000276536	HRAS	G1/S
1	ENSG00000174775	HRAS	G1/S
1	ENSG00000153936	HS2ST1	M
1	ENSG00000198189	HSD17B11	M/G1
1	ENSG00000025156	HSF2	G1/S
1	ENSG00000155304	HSPA13	M
1	ENSG00000109971	HSPA8	M
1	ENSG00000109971	HSPA8	M/G1
1	ENSG00000142166	IFNAR1	G2
1	ENSG00000143621	ILF2	M/G1
1	ENSG00000171105	INSR	G1/S
1	ENSG00000143493	INTS7	S
1	ENSG00000164941	INTS8	G1/S
1	ENSG00000183856	IQGAP3	G2
1	ENSG00000116679	IVNS1ABP	G1/S
1	ENSG00000171988	JMJD1C	M/G1
1	ENSG00000108773	KAT2A	S
1	ENSG00000114166	KAT2B	S
1	ENSG00000186625	KATNA1	G2
1	ENSG00000104756	KCTD9	G2
1	ENSG00000134901	KDELC1	S
1	ENSG00000066135	KDM4A	G2
1	ENSG00000117139	KDM5B	M/G1
1	ENSG00000100578	KIAA0586	M/G1
1	ENSG00000257093	KIAA1147	G1/S
1	ENSG00000262599	KIAA1147	G1/S
1	ENSG00000168116	KIAA1586	G1/S
1	ENSG00000138160	KIF11	G2
1	ENSG00000118193	KIF14	M
1	ENSG00000138182	KIF20B	G2
1	ENSG00000138182	KIF20B	M
1	ENSG00000079616	KIF22	G2
1	ENSG00000137807	KIF23	G2
1	ENSG00000142945	KIF2C	M
1	ENSG00000170759	KIF5B	G2
1	ENSG00000170759	KIF5B	M
1	ENSG00000170759	KIF5B	M/G1
1	ENSG00000204197	KIFC1	G2
1	ENSG00000237649	KIFC1	G2
1	ENSG00000056678	KIFC1	G2
1	ENSG00000233450	KIFC1	G2
1	ENSG00000067082	KLF6	G2
1	ENSG00000119138	KLF9	M
1	ENSG00000182481	KPNA2	G2
1	ENSG00000108424	KPNB1	M/G1
1	ENSG00000133703	KRAS	M/G1
1	ENSG00000155506	LARP1	M/G1
1	ENSG00000174720	LARP7	M/G1
1	ENSG00000143815	LBR	G2
1	ENSG00000143815	LBR	M
1	ENSG00000271601	LIX1L	G2
1	ENSG00000160789	LMNA	M
1	ENSG00000113368	LMNB1	G2
1	ENSG00000143013	LMO4	S
1	ENSG00000113441	LNPEP	G1/S
1	ENSG00000121931	LRIF1	M/G1
1	ENSG00000108848	LUC7L3	G1/S
1	ENSG00000145220	LYAR	M/G1
1	ENSG00000186687	LYRM7	S
1	ENSG00000164109	MAD2L1	G2
1	ENSG00000251562	MALAT1	G2
1	ENSG00000198162	MAN1A2	S
1	ENSG00000169967	MAP3K2	S
1	ENSG00000120539	MASTL	S
1	ENSG00000129071	MBD4	S
1	ENSG00000073111	MCM2	G1/S
1	ENSG00000104738	MCM4	M
1	ENSG00000104738	MCM4	G1/S
1	ENSG00000100297	MCM5	G1/S
1	ENSG00000076003	MCM6	G1/S
1	ENSG00000125885	MCM8	S
1	ENSG00000228575	MDC1	M
1	ENSG00000137337	MDC1	M
1	ENSG00000225589	MDC1	M
1	ENSG00000206481	MDC1	M
1	ENSG00000224587	MDC1	M
1	ENSG00000234012	MDC1	M
1	ENSG00000231135	MDC1	M
1	ENSG00000237095	MDC1	M
1	ENSG00000111554	MDM1	G1/S
1	ENSG00000108590	MED31	G1/S
1	ENSG00000165304	MELK	G2
1	ENSG00000168282	MGAT2	G2
1	ENSG00000101871	MID1	G2
1	ENSG00000129534	MIS18BP1	M
1	ENSG00000129534	MIS18BP1	G2
1	ENSG00000148773	MKI67	M
1	ENSG00000121211	MND1	G2
1	ENSG00000123562	MORF4L2	M/G1
1	ENSG00000037757	MRI1	G1/S
1	ENSG00000115364	MRPL19	M/G1
1	ENSG00000223775	MRPS18B	M/G1
1	ENSG00000226111	MRPS18B	M/G1
1	ENSG00000229861	MRPS18B	M/G1
1	ENSG00000204568	MRPS18B	M/G1
1	ENSG00000203624	MRPS18B	M/G1
1	ENSG00000233813	MRPS18B	M/G1
1	ENSG00000227420	MRPS18B	M/G1
1	ENSG00000122140	MRPS2	M/G1
1	ENSG00000095002	MSH2	G1/S
1	ENSG00000188895	MSL1	M/G1
1	ENSG00000105887	MTPN	M/G1
1	ENSG00000005810	MYCBP2	S
1	ENSG00000204899	MZT1	M
1	ENSG00000138386	NAB1	S
1	ENSG00000132780	NASP	G1/S
1	ENSG00000010292	NCAPD2	M
1	ENSG00000151503	NCAPD3	G2
1	ENSG00000121152	NCAPH	G2
1	ENSG00000124151	NCOA3	M/G1
1	ENSG00000124160	NCOA5	M
1	ENSG00000124160	NCOA5	G2
1	ENSG00000080986	NDC80	G2
1	ENSG00000245532	NEAT1	S
1	ENSG00000245532	NEAT1	G1/S
1	ENSG00000109674	NEIL3	G2
1	ENSG00000117650	NEK2	M
1	ENSG00000116044	NFE2L2	S
1	ENSG00000162599	NFIA	M/G1
1	ENSG00000141905	NFIC	G2
1	ENSG00000141905	NFIC	M/G1
1	ENSG00000164190	NIPBL	G2
1	ENSG00000114857	NKTR	G1/S
1	ENSG00000197696	NMB	G2
1	ENSG00000149308	NPAT	G1/S
1	ENSG00000113580	NR3C1	G2
1	ENSG00000178694	NSUN3	S
1	ENSG00000178425	NT5DC1	S
1	ENSG00000069275	NUCKS1	G2
1	ENSG00000069275	NUCKS1	M/G1
1	ENSG00000143228	NUF2	M
1	ENSG00000108256	NUFIP2	M/G1
1	ENSG00000137497	NUMA1	G2
1	ENSG00000030066	NUP160	S
1	ENSG00000163002	NUP35	M
1	ENSG00000075188	NUP37	M/G1
1	ENSG00000120253	NUP43	G1/S
1	ENSG00000110713	NUP98	M
1	ENSG00000137804	NUSAP1	M
1	ENSG00000137804	NUSAP1	G2
1	ENSG00000136811	ODF2	M/G1
1	ENSG00000136811	ODF2	M
1	ENSG00000147162	OGT	S
1	ENSG00000054277	OPN3	M/G1
1	ENSG00000149716	ORAOV1	M
1	ENSG00000085840	ORC1	G1/S
1	ENSG00000135336	ORC3	S
1	ENSG00000079156	OSBPL6	G1/S
1	ENSG00000164823	OSGIN2	S
1	ENSG00000111845	PAK1IP1	M/G1
1	ENSG00000125779	PANK2	G1/S
1	ENSG00000168078	PBK	M/G1
1	ENSG00000168078	PBK	M
1	ENSG00000169851	PCDH7	G1/S
1	ENSG00000165494	PCF11	M/G1
1	ENSG00000165494	PCF11	M
1	ENSG00000132646	PCNA	G1/S
1	ENSG00000146247	PHIP	S
1	ENSG00000116793	PHTF1	S
1	ENSG00000006576	PHTF2	S
1	ENSG00000140451	PIF1	G2
1	ENSG00000127564	PKMYT1	S
1	ENSG00000160199	PKNOX1	G2
1	ENSG00000182378	PLCXD1	G1/S
1	ENSG00000105355	PLIN3	M/G1
1	ENSG00000166851	PLK1	M
1	ENSG00000064933	PMS1	G1/S
1	ENSG00000100941	PNN	G1/S
1	ENSG00000164087	POC1A	M
1	ENSG00000101868	POLA1	S
1	ENSG00000077514	POLD3	G1/S
1	ENSG00000051341	POLQ	G2
1	ENSG00000196313	POM121	M
1	ENSG00000238104	PPP1R10	M
1	ENSG00000227804	PPP1R10	M
1	ENSG00000204569	PPP1R10	M
1	ENSG00000230995	PPP1R10	M
1	ENSG00000235291	PPP1R10	M
1	ENSG00000206489	PPP1R10	M
1	ENSG00000231737	PPP1R10	M
1	ENSG00000184203	PPP1R2	G2
1	ENSG00000113575	PPP2CA	M/G1
1	ENSG00000221914	PPP2R2A	M/G1
1	ENSG00000110075	PPP6R3	M/G1
1	ENSG00000198901	PRC1	M/G1
1	ENSG00000198056	PRIM1	S
1	ENSG00000161542	PRPSAP1	M
1	ENSG00000068489	PRR11	M
1	ENSG00000080815	PSEN1	M/G1
1	ENSG00000108671	PSMD11	G2
1	ENSG00000157778	PSMG3	M
1	ENSG00000134222	PSRC1	G2
1	ENSG00000188647	PTAR1	S
1	ENSG00000159335	PTMS	M/G1
1	ENSG00000112245	PTP4A1	M
1	ENSG00000169410	PTPN9	M
1	ENSG00000164611	PTTG1	M/G1
1	ENSG00000136045	PWP1	M
1	ENSG00000198218	QRICH1	M
1	ENSG00000112210	RAB23	G1/S
1	ENSG00000070950	RAD18	S
1	ENSG00000164754	RAD21	M/G1
1	ENSG00000051180	RAD51	S
1	ENSG00000111247	RAD51AP1	S
1	ENSG00000108384	RAD51C	M
1	ENSG00000132341	RAN	M/G1
1	ENSG00000100401	RANGAP1	M
1	ENSG00000100401	RANGAP1	G2
1	ENSG00000101773	RBBP8	S
1	ENSG00000265241	RBM8A	M
1	ENSG00000159200	RCAN1	M
1	ENSG00000166965	RCCD1	G2
1	ENSG00000072042	RDH11	G2
1	ENSG00000160957	RECQL4	G1/S
1	ENSG00000068615	REEP1	S
1	ENSG00000142599	RERE	M
1	ENSG00000049541	RFC2	S
1	ENSG00000106615	RHEB	M/G1
1	ENSG00000164292	RHOBTB3	S
1	ENSG00000178966	RMI1	S
1	ENSG00000175643	RMI2	G1/S
1	ENSG00000125352	RNF113A	G1/S
1	ENSG00000070423	RNF126	M
1	ENSG00000110315	RNF141	M
1	ENSG00000110315	RNF141	G2
1	ENSG00000185946	RNPC3	G1/S
1	ENSG00000205937	RNPS1	M
1	ENSG00000117748	RPA2	S
1	ENSG00000142541	RPL13A	M/G1
1	ENSG00000167325	RRM1	S
1	ENSG00000171848	RRM2	S
1	ENSG00000160214	RRP1	M
1	ENSG00000111011	RSRC2	S
1	ENSG00000164105	SAP30	G2
1	ENSG00000161526	SAP30BP	S
1	ENSG00000008952	SEC62	G1/S
1	ENSG00000086475	SEPHS1	M
1	ENSG00000116560	SFPQ	M
1	ENSG00000171241	SHCBP1	M
1	ENSG00000165480	SKA3	G2
1	ENSG00000145604	SKP2	G1/S
1	ENSG00000163950	SLBP	G1/S
1	ENSG00000114120	SLC25A36	G1/S
1	ENSG00000134294	SLC38A2	S
1	ENSG00000196950	SLC39A10	M/G1
1	ENSG00000099956	SMARCB1	M
1	ENSG00000275837	SMARCB1	M
1	ENSG00000066117	SMARCD1	M
1	ENSG00000113810	SMC4	G2
1	ENSG00000247092	SNHG10	G1/S
1	ENSG00000169371	SNUPN	M/G1
1	ENSG00000185591	SP1	S
1	ENSG00000076382	SPAG5	M
1	ENSG00000115306	SPTBN1	M
1	ENSG00000112658	SRF	M
1	ENSG00000112081	SRSF3	M/G1
1	ENSG00000112081	SRSF3	M
1	ENSG00000100650	SRSF5	S
1	ENSG00000115875	SRSF7	G1/S
1	ENSG00000141380	SS18	M
1	ENSG00000114850	SSR3	G1/S
1	ENSG00000118007	STAG1	M/G1
1	ENSG00000115415	STAT1	G2
1	ENSG00000123473	STIL	G2
1	ENSG00000081320	STK17B	G2
1	ENSG00000172340	SUCLG2	G2
1	ENSG00000198168	SVIP	S
1	ENSG00000135316	SYNCRIP	M/G1
1	ENSG00000013810	TACC3	M
1	ENSG00000276833	TAF15	G1/S
1	ENSG00000270647	TAF15	G1/S
1	ENSG00000273841	TAF9	M/G1
1	ENSG00000276463	TAF9	M/G1
1	ENSG00000113649	TCERG1	M/G1
1	ENSG00000137203	TFAP2A	G2
1	ENSG00000054118	THRAP3	M
1	ENSG00000102265	TIMP1	G2
1	ENSG00000075131	TIPIN	G1/S
1	ENSG00000140332	TLE3	M/G1
1	ENSG00000140332	TLE3	M
1	ENSG00000149483	TMEM138	M/G1
1	ENSG00000149483	TMEM138	M
1	ENSG00000167920	TMEM99	G2
1	ENSG00000120802	TMPO	G2
1	ENSG00000083312	TNPO1	M
1	ENSG00000105576	TNPO2	G2
1	ENSG00000183864	TOB2	M/G1
1	ENSG00000025772	TOMM34	M
1	ENSG00000198900	TOP1	M/G1
1	ENSG00000131747	TOP2A	G2
1	ENSG00000131747	TOP2A	S
1	ENSG00000163781	TOPBP1	G1/S
1	ENSG00000088325	TPX2	M
1	ENSG00000164548	TRA2A	G1/S
1	ENSG00000183763	TRAIP	G2
1	ENSG00000213186	TRIM59	G2
1	ENSG00000071539	TRIP13	M
1	ENSG00000099899	TRMT2A	G2
1	ENSG00000135451	TROAP	M/G1
1	ENSG00000102804	TSC22D1	M/G1
1	ENSG00000074319	TSG101	M
1	ENSG00000211460	TSN	M
1	ENSG00000163728	TTC14	G1/S
1	ENSG00000115282	TTC31	S
1	ENSG00000116830	TTF2	G2
1	ENSG00000112742	TTK	M
1	ENSG00000137941	TTLL7	S
1	ENSG00000167552	TUBA1A	G2
1	ENSG00000232421	TUBB	G2
1	ENSG00000224156	TUBB	G2
1	ENSG00000235067	TUBB	G2
1	ENSG00000183311	TUBB	G2
1	ENSG00000229684	TUBB	G2
1	ENSG00000227739	TUBB	G2
1	ENSG00000196230	TUBB	G2
1	ENSG00000232575	TUBB	G2
1	ENSG00000137267	TUBB2A	G2
1	ENSG00000188229	TUBB4B	M
1	ENSG00000188229	TUBB4B	G2
1	ENSG00000108423	TUBD1	G2
1	ENSG00000130338	TULP4	M/G1
1	ENSG00000115514	TXNDC9	M
1	ENSG00000198431	TXNRD1	M
1	ENSG00000176890	TYMS	S
1	ENSG00000137831	UACA	G2
1	ENSG00000175063	UBE2C	G2
1	ENSG00000109332	UBE2D3	M
1	ENSG00000109332	UBE2D3	M/G1
1	ENSG00000077152	UBE2T	S
1	ENSG00000122042	UBL3	S
1	ENSG00000012963	UBR7	G1/S
1	ENSG00000278787	UBR7	G1/S
1	ENSG00000276043	UHRF1	G1/S
1	ENSG00000076248	UNG	G1/S
1	ENSG00000162607	USP1	S
1	ENSG00000058056	USP13	M
1	ENSG00000156256	USP16	M
1	ENSG00000145390	USP53	G1/S
1	ENSG00000173218	VANGL1	M
1	ENSG00000173218	VANGL1	M/G1
1	ENSG00000035403	VCL	M/G1
1	ENSG00000131475	VPS25	G2
1	ENSG00000163159	VPS72	G1/S
1	ENSG00000009844	VTA1	G2
1	ENSG00000092470	WDR76	G1/S
1	ENSG00000171475	WIPF2	M/G1
1	ENSG00000109046	WSB1	G2
1	ENSG00000109046	WSB1	M
1	ENSG00000113645	WWC1	M/G1
1	ENSG00000128245	YWHAH	M
1	ENSG00000100811	YY1	M/G1
1	ENSG00000236287	ZBED5	S
1	ENSG00000178951	ZBTB7A	M/G1
1	ENSG00000091732	ZC3HC1	M
1	ENSG00000155329	ZCCHC10	M/G1
1	ENSG00000005889	ZFX	M
1	ENSG00000197056	ZMYM1	M
1	ENSG00000165724	ZMYND19	G1/S
1	ENSG00000010244	ZNF207	M
1	ENSG00000172466	ZNF24	M/G1
1	ENSG00000162702	ZNF281	M/G1
1	ENSG00000165244	ZNF367	G1/S
1	ENSG00000198466	ZNF587	G2
1	ENSG00000142684	ZNF593	M/G1
1	ENSG00000174276	ZNHIT2	G2
1	ENSG00000132485	ZRANB2	G1/S
1	ENSG00000122952	ZWINT	S

## Sheet: README
Supplemental File S1: A curated set of 622 cell cycle genes from Macosko et al. 2015 (a subset of genes annotated in Whitfield et al. 2002).
