# Supplementary material for: Characterizing and inferring quantitative cell cycle phase in single-cell RNA-seq data analysis
Source: Genome Res. 2020 Apr;30(4):611–21. doi: 10.1101/gr.247759.118 (PMC7197478; doi:10.1101/gr.247759.118)
Supplement: Supplemental Material [file supp_gr.247759.118_Supplemental_File_S2_.xlsx]

## Sheet: Supplemental File S2
ID	ENSG	NAME	CHR	START	END	STRAND	SOURCE	PVE	PVAL_PERM	SIG_P001	IS_CELLCYCLE
1607	ENSG00000170312	CDK1	hs10	62538089	62554610	+	H. sapiens	0.326629	0.000999001	TRUE	TRUE
10002	ENSG00000175063	UBE2C	hs20	44441215	44445596	+	H. sapiens	0.246101	0.000999001	TRUE	TRUE
9657	ENSG00000131747	TOP2A	hs17	38544768	38574202	-	H. sapiens	0.241855	0.000999001	TRUE	TRUE
4066	ENSG00000198518	HIST1H4E	hs6	26204858	26206266	+	H. sapiens	0.154311	0.000999001	TRUE	FALSE
4065	ENSG00000197061	HIST1H4C	hs6	26104104	26104518	+	H. sapiens	0.136587	0.000999001	TRUE	TRUE
9999	ENSG00000150991	UBC	hs12	125396150	125401914	-	H. sapiens	0.0930267	0.000999001	TRUE	FALSE
2652	ENSG00000143476	DTL	hs1	212208919	212280742	+	H. sapiens	0.090322	0.000999001	TRUE	TRUE
1674	ENSG00000117724	CENPF	hs1	214776538	214837931	+	H. sapiens	0.0902033	0.000999001	TRUE	TRUE
1019	ENSG00000154473	BUB3	hs10	124913793	124924886	+	H. sapiens	0.087354	0.000999001	TRUE	TRUE
5192	ENSG00000065328	MCM10	hs10	13203554	13253104	+	H. sapiens	0.0865854	0.000999001	TRUE	FALSE
1588	ENSG00000094804	CDC6	hs17	38443885	38459171	+	H. sapiens	0.0864472	0.000999001	TRUE	TRUE
4721	ENSG00000182481	KPNA2	hs17	66031635	66042958	+	H. sapiens	0.0832575	0.000999001	TRUE	TRUE
4647	ENSG00000137807	KIF23	hs15	69706585	69740764	+	H. sapiens	0.0830445	0.000999001	TRUE	TRUE
785	ENSG00000087586	AURKA	hs20	54944445	54967393	-	H. sapiens	0.0761284	0.000999001	TRUE	TRUE
1838	ENSG00000123975	CKS2	hs9	91926113	91931618	+	H. sapiens	0.0681084	0.000999001	TRUE	TRUE
4071	ENSG00000123485	HJURP	hs2	234742062	234763212	-	H. sapiens	0.0677467	0.000999001	TRUE	TRUE
6451	ENSG00000132646	PCNA	hs20	5095599	5107272	-	H. sapiens	0.0663606	0.000999001	TRUE	TRUE
511	ENSG00000198826	ARHGAP11A	hs15	32907345	32932150	+	H. sapiens	0.063985	0.000999001	TRUE	FALSE
911	ENSG00000102409	BEX4	hsX	102470020	102472174	+	H. sapiens	0.0596957	0.000999001	TRUE	FALSE
2478	ENSG00000184047	DIABLO	hs12	122692210	122712081	-	H. sapiens	0.0572797	0.000999001	TRUE	FALSE
7054	ENSG00000198901	PRC1	hs15	91509270	91538859	-	H. sapiens	0.0561524	0.000999001	TRUE	TRUE
4064	ENSG00000124529	HIST1H4B	hs6	26027124	26027480	-	H. sapiens	0.0549378	0.000999001	TRUE	FALSE
3698	ENSG00000112312	GMNN	hs6	24775159	24786327	+	H. sapiens	0.0546597	0.000999001	TRUE	TRUE
5840	ENSG00000080986	NDC80	hs18	2571510	2616634	+	H. sapiens	0.0522615	0.000999001	TRUE	TRUE
5378	ENSG00000148773	MKI67	hs10	129894923	129924649	-	H. sapiens	0.0515445	0.000999001	TRUE	TRUE
5689	ENSG00000179820	MYADM	hs19	54369477	54379691	+	H. sapiens	0.0486129	0.000999001	TRUE	FALSE
4661	ENSG00000237649	KIFC1	hs6	33359313	33377701	+	H. sapiens	0.0483343	0.000999001	TRUE	TRUE
1592	ENSG00000111665	CDCA3	hs12	6953957	6961230	-	H. sapiens	0.0480732	0.000999001	TRUE	TRUE
1597	ENSG00000134690	CDCA8	hs1	38158090	38175391	+	H. sapiens	0.0469489	0.000999001	TRUE	TRUE
6667	ENSG00000140451	PIF1	hs15	65107831	65117867	-	H. sapiens	0.0456388	0.000999001	TRUE	TRUE
3340	ENSG00000168496	FEN1	hs11	61560109	61564716	+	H. sapiens	0.0449693	0.000999001	TRUE	TRUE
4113	ENSG00000189159	HN1	hs17	73131343	73164376	-	H. sapiens	0.0448542	0.000999001	TRUE	FALSE
6830	ENSG00000132424	PNISR	hs6	99845927	99873207	-	H. sapiens	0.0442073	0.000999001	TRUE	FALSE
4650	ENSG00000142945	KIF2C	hs1	45205490	45233439	+	H. sapiens	0.0427775	0.000999001	TRUE	TRUE
9908	ENSG00000112742	TTK	hs6	80713604	80752244	+	H. sapiens	0.0411994	0.000999001	TRUE	TRUE
5198	ENSG00000076003	MCM6	hs2	136597196	136633996	-	H. sapiens	0.0397931	0.000999001	TRUE	TRUE
1505	ENSG00000105173	CCNE1	hs19	30302805	30315215	+	H. sapiens	0.0396097	0.000999001	TRUE	TRUE
2707	ENSG00000101412	E2F1	hs20	32263489	32274210	-	H. sapiens	0.0368337	0.000999001	TRUE	TRUE
1829	ENSG00000136108	CKAP2	hs13	53029564	53050763	+	H. sapiens	0.0360556	0.000999001	TRUE	TRUE
8278	ENSG00000163535	SGOL2	hs2	201374731	201448505	+	H. sapiens	0.0359492	0.000999001	TRUE	FALSE
7861	ENSG00000197756	RPL37A	hs2	217362912	217443903	+	H. sapiens	0.0353958	0.000999001	TRUE	FALSE
6168	ENSG00000069275	NUCKS1	hs1	205681947	205719404	-	H. sapiens	0.0347826	0.000999001	TRUE	TRUE
10434	ENSG00000079246	XRCC5	hs2	216972187	217071026	+	H. sapiens	0.0344281	0.000999001	TRUE	FALSE
3226	ENSG00000101447	FAM83D	hs20	37554955	37581703	+	H. sapiens	0.0342591	0.000999001	TRUE	TRUE
7920	ENSG00000083845	RPS5	hs19	58897767	58906173	+	H. sapiens	0.0340316	0.000999001	TRUE	FALSE
787	ENSG00000178999	AURKB	hs17	8108056	8113918	-	H. sapiens	0.0330742	0.000999001	TRUE	TRUE
9631	ENSG00000083312	TNPO1	hs5	72112139	72212560	+	H. sapiens	0.0326764	0.000999001	TRUE	TRUE
2415	ENSG00000024526	DEPDC1	hs1	68939835	68962904	-	H. sapiens	0.0323876	0.000999001	TRUE	TRUE
1673	ENSG00000138778	CENPE	hs4	104026963	104119566	-	H. sapiens	0.0314259	0.000999001	TRUE	TRUE
9041	ENSG00000092201	SUPT16H	hs14	21819631	21852425	-	H. sapiens	0.0313742	0.000999001	TRUE	FALSE
2319	ENSG00000136485	DCAF7	hs17	61627822	61671639	+	H. sapiens	0.0311117	0.000999001	TRUE	TRUE
5196	ENSG00000104738	MCM4	hs8	48872745	48890720	+	H. sapiens	0.0308509	0.000999001	TRUE	TRUE
9705	ENSG00000088325	TPX2	hs20	30327074	30389608	+	H. sapiens	0.0308258	0.000999001	TRUE	TRUE
659	ENSG00000156802	ATAD2	hs8	124332090	124428590	-	H. sapiens	0.0307646	0.000999001	TRUE	TRUE
1425	ENSG00000160799	CCDC12	hs3	46963216	47023500	-	H. sapiens	0.0296727	0.000999001	TRUE	FALSE
9924	ENSG00000196230	TUBB	hs6	30687978	30693203	+	H. sapiens	0.0295363	0.000999001	TRUE	TRUE
1837	ENSG00000173207	CKS1B	hs1	154947129	154951725	+	H. sapiens	0.0285286	0.000999001	TRUE	TRUE
4067	ENSG00000198558	HIST1H4L	hs6	27840926	27841289	-	H. sapiens	0.0280311	0.000999001	TRUE	FALSE
7161	ENSG00000117523	PRRC2C	hs1	171454651	171562650	+	H. sapiens	0.0274809	0.000999001	TRUE	FALSE
1593	ENSG00000170779	CDCA4	hs14	105475910	105487485	-	H. sapiens	0.0273782	0.000999001	TRUE	FALSE
3035	ENSG00000174371	EXO1	hs1	242011269	242058450	+	H. sapiens	0.0270223	0.000999001	TRUE	TRUE
1678	ENSG00000123219	CENPK	hs5	64813593	64858998	-	H. sapiens	0.0262662	0.000999001	TRUE	FALSE
9383	ENSG00000167900	TK1	hs17	76170160	76183314	-	H. sapiens	0.0259536	0.000999001	TRUE	FALSE
1830	ENSG00000169607	CKAP2L	hs2	113493930	113522254	-	H. sapiens	0.0258056	0.000999001	TRUE	TRUE
7853	ENSG00000144713	RPL32	hs3	12875984	12883087	-	H. sapiens	0.02498	0.000999001	TRUE	FALSE
3574	ENSG00000143614	GATAD2B	hs1	153777201	153895451	-	H. sapiens	0.0241365	0.000999001	TRUE	FALSE
1568	ENSG00000164045	CDC25A	hs3	48198636	48229892	-	H. sapiens	0.0235496	0.000999001	TRUE	TRUE
11013	ENSG00000130182	ZSCAN10	hs16	3138891	3149318	-	H. sapiens	0.023472	0.000999001	TRUE	FALSE
7108	ENSG00000253729	PRKDC	hs8	48685669	48872743	-	H. sapiens	0.0227232	0.000999001	TRUE	FALSE
10284	ENSG00000163159	VPS72	hs1	151142463	151167797	-	H. sapiens	0.0225693	0.000999001	TRUE	TRUE
4048	ENSG00000135245	HILPDA	hs7	128095903	128098472	+	H. sapiens	0.0216493	0.000999001	TRUE	FALSE
6391	ENSG00000116288	PARK7	hs1	8014351	8045565	+	H. sapiens	0.0215131	0.000999001	TRUE	FALSE
7671	ENSG00000166405	RIC3	hs11	8127597	8190602	-	H. sapiens	0.0212537	0.000999001	TRUE	FALSE
9407	ENSG00000232112	TMA7	hs3	48481667	48485616	+	H. sapiens	0.0209402	0.000999001	TRUE	FALSE
6395	ENSG00000143799	PARP1	hs1	226548392	226595780	-	H. sapiens	0.020435	0.000999001	TRUE	FALSE
8892	ENSG00000106028	SSBP1	hs7	141438121	141487722	+	H. sapiens	0.0203588	0.000999001	TRUE	FALSE
1513	ENSG00000135083	CCNJL	hs5	159678659	159772403	-	H. sapiens	0.0202756	0.000999001	TRUE	FALSE
10480	ENSG00000134308	YWHAQ	hs2	9724101	9771143	-	H. sapiens	0.0202414	0.000999001	TRUE	FALSE
2049	ENSG00000126267	COX6B1	hs19	36139125	36149763	+	H. sapiens	0.0201373	0.000999001	TRUE	FALSE
8277	ENSG00000129810	SGOL1	hs3	20202085	20227784	-	H. sapiens	0.0199115	0.000999001	TRUE	FALSE
1591	ENSG00000184661	CDCA2	hs8	25316513	25365436	+	H. sapiens	0.0196748	0.000999001	TRUE	TRUE
5194	ENSG00000112118	MCM3	hs6	52128807	52149679	-	H. sapiens	0.0195063	0.000999001	TRUE	FALSE
8785	ENSG00000152253	SPC25	hs2	169690642	169769881	-	H. sapiens	0.0193828	0.000999001	TRUE	FALSE
1566	ENSG00000117399	CDC20	hs1	43824626	43828874	+	H. sapiens	0.0193418	0.000999001	TRUE	TRUE
5891	ENSG00000168653	NDUFS5	hs1	39491990	39500308	+	H. sapiens	0.0189935	0.000999001	TRUE	FALSE
5197	ENSG00000100297	MCM5	hs22	35796056	35821423	+	H. sapiens	0.0186576	0.000999001	TRUE	TRUE
1035	ENSG00000211450	C11orf31	hs11	57508825	57510986	+	H. sapiens	0.0186354	0.000999001	TRUE	FALSE
7856	ENSG00000182899	RPL35A	hs3	197676858	197683481	+	H. sapiens	0.0181059	0.000999001	TRUE	FALSE
7862	ENSG00000172809	RPL38	hs17	72199721	72206794	+	H. sapiens	0.0177901	0.000999001	TRUE	FALSE
8789	ENSG00000040275	SPDL1	hs5	169010638	169031782	+	H. sapiens	0.0172494	0.000999001	TRUE	FALSE
1889	ENSG00000092853	CLSPN	hs1	36185819	36235568	-	H. sapiens	0.017228	0.000999001	TRUE	TRUE
2680	ENSG00000128951	DUT	hs15	48623208	48635570	+	H. sapiens	0.0171247	0.000999001	TRUE	FALSE
1738	ENSG00000167670	CHAF1A	hs19	4402659	4445015	+	H. sapiens	0.0171171	0.000999001	TRUE	TRUE
4634	ENSG00000118193	KIF14	hs1	200520628	200589862	-	H. sapiens	0.0167754	0.000999001	TRUE	TRUE
9727	ENSG00000170043	TRAPPC1	hs17	7833663	7835441	-	H. sapiens	0.0167343	0.000999001	TRUE	FALSE
1311	ENSG00000143933	CALM2	hs2	47387221	47403740	-	H. sapiens	0.0167089	0.000999001	TRUE	TRUE
8684	ENSG00000125743	SNRPD2	hs19	46190712	46195827	-	H. sapiens	0.0167074	0.000999001	TRUE	FALSE
3511	ENSG00000092140	G2E3	hs14	31028329	31089269	+	H. sapiens	0.0166675	0.000999001	TRUE	TRUE
3477	ENSG00000162613	FUBP1	hs1	78409740	78444794	-	H. sapiens	0.016589	0.000999001	TRUE	FALSE
4656	ENSG00000170759	KIF5B	hs10	32297938	32345359	-	H. sapiens	0.0163679	0.000999001	TRUE	TRUE
5969	ENSG00000182768	NGRN	hs15	90808891	90816463	+	H. sapiens	0.0163466	0.000999001	TRUE	FALSE
7193	ENSG00000108294	PSMB3	hs17	36908989	36920484	+	H. sapiens	0.0159863	0.001998	FALSE	FALSE
1808	ENSG00000160679	CHTOP	hs1	153606525	153618782	+	H. sapiens	0.0158696	0.001998	FALSE	FALSE
4638	ENSG00000186185	KIF18B	hs17	43002077	43025082	-	H. sapiens	0.0156938	0.001998	FALSE	FALSE
1684	ENSG00000031691	CENPQ	hs6	49431091	49460820	+	H. sapiens	0.0155997	0.001998	FALSE	TRUE
10270	ENSG00000069329	VPS35	hs16	46690054	46723430	-	H. sapiens	0.0155139	0.001998	FALSE	FALSE
2736	ENSG00000114346	ECT2	hs3	172468472	172539264	+	H. sapiens	0.0151927	0.001998	FALSE	TRUE
2660	ENSG00000168393	DTYMK	hs2	242615157	242626406	-	H. sapiens	0.0149284	0.001998	FALSE	FALSE
10413	ENSG00000018408	WWTR1	hs3	149235022	149454501	-	H. sapiens	0.0148497	0.001998	FALSE	FALSE
8614	ENSG00000113810	SMC4	hs3	160117062	160152750	+	H. sapiens	0.0146806	0.001998	FALSE	TRUE
2844	ENSG00000106682	EIF4H	hs7	73588575	73611431	+	H. sapiens	0.0146054	0.001998	FALSE	FALSE
7849	ENSG00000162244	RPL29	hs3	52027616	52029958	-	H. sapiens	0.0145545	0.001998	FALSE	FALSE
2436	ENSG00000128185	DGCR6L	hs22	20301799	20307603	-	H. sapiens	0.0144895	0.001998	FALSE	FALSE
4741	ENSG00000157992	KRTCAP3	hs2	27665233	27669348	+	H. sapiens	0.0143897	0.001998	FALSE	FALSE
7828	ENSG00000142676	RPL11	hs1	24018269	24022915	+	H. sapiens	0.0142036	0.001998	FALSE	FALSE
9119	ENSG00000115750	TAF1B	hs2	9983483	10074545	+	H. sapiens	0.014081	0.001998	FALSE	FALSE
6367	ENSG00000152782	PANK1	hs10	91342745	91405215	-	H. sapiens	0.0140136	0.001998	FALSE	FALSE
7551	ENSG00000147274	RBMX	hsX	135930163	135962923	-	H. sapiens	0.0139418	0.001998	FALSE	FALSE
10263	ENSG00000131475	VPS25	hs17	40925454	40931617	+	H. sapiens	0.0139265	0.001998	FALSE	TRUE
8576	ENSG00000119705	SLIRP	hs14	78174414	78227447	+	H. sapiens	0.0136214	0.001998	FALSE	FALSE
7921	ENSG00000137154	RPS6	hs9	19375713	19380252	-	H. sapiens	0.0135437	0.001998	FALSE	FALSE
8152	ENSG00000187742	SECISBP2	hs9	91933421	91974557	+	H. sapiens	0.0133039	0.001998	FALSE	FALSE
6554	ENSG00000131779	PEX11B	hs1	145516252	145523730	+	H. sapiens	0.0128831	0.001998	FALSE	FALSE
3041	ENSG00000070367	EXOC5	hs14	57670518	57735726	-	H. sapiens	0.0125488	0.001998	FALSE	FALSE
9987	ENSG00000221983	UBA52	hs19	18682540	18688360	+	H. sapiens	0.0125007	0.001998	FALSE	FALSE
4192	ENSG00000109971	HSPA8	hs11	122928197	122933938	-	H. sapiens	0.0121976	0.001998	FALSE	TRUE
1354	ENSG00000077549	CAPZB	hs1	19665267	19812066	-	H. sapiens	0.0121893	0.001998	FALSE	FALSE
1194	ENSG00000178074	C2orf69	hs2	200775979	200820658	+	H. sapiens	0.0119727	0.001998	FALSE	TRUE
4992	ENSG00000111144	LTA4H	hs12	96394606	96437298	-	H. sapiens	0.0119332	0.001998	FALSE	FALSE
120	ENSG00000136518	ACTL6A	hs3	179280668	179306196	+	H. sapiens	0.0118738	0.001998	FALSE	FALSE
5193	ENSG00000073111	MCM2	hs3	127317066	127341276	+	H. sapiens	0.0118109	0.001998	FALSE	TRUE
3100	ENSG00000189057	FAM111B	hs11	58874658	58894883	+	H. sapiens	0.011629	0.001998	FALSE	FALSE
9106	ENSG00000013810	TACC3	hs4	1723227	1746898	+	H. sapiens	0.0115818	0.001998	FALSE	TRUE
8354	ENSG00000184990	SIVA1	hs14	105219437	105234831	+	H. sapiens	0.0115806	0.001998	FALSE	FALSE
9817	ENSG00000135451	TROAP	hs12	49717019	49725514	+	H. sapiens	0.0115192	0.001998	FALSE	TRUE
9602	ENSG00000139921	TMX1	hs14	51706880	51722759	+	H. sapiens	0.0115186	0.001998	FALSE	FALSE
6961	ENSG00000108179	PPIF	hs10	81107225	81115093	+	H. sapiens	0.0114658	0.001998	FALSE	FALSE
3314	ENSG00000112029	FBXO5	hs6	153291664	153304714	-	H. sapiens	0.0114238	0.001998	FALSE	FALSE
4133	ENSG00000125944	HNRNPR	hs1	23630264	23670829	-	H. sapiens	0.0113313	0.001998	FALSE	FALSE
956	ENSG00000163170	BOLA3	hs2	74362525	74375121	-	H. sapiens	0.0113279	0.001998	FALSE	FALSE
5507	ENSG00000108826	MRPL27	hs17	48445218	48450575	-	H. sapiens	0.0112185	0.001998	FALSE	FALSE
4718	ENSG00000128944	KNSTRN	hs15	40674922	40686447	+	H. sapiens	0.0110852	0.001998	FALSE	FALSE
6219	ENSG00000137804	NUSAP1	hs15	41624892	41673248	+	H. sapiens	0.0109673	0.001998	FALSE	TRUE
4503	ENSG00000189337	KAZN	hs1	14925200	15444539	+	H. sapiens	0.0109497	0.001998	FALSE	FALSE
972	ENSG00000166164	BRD7	hs16	50347398	50402845	-	H. sapiens	0.0109011	0.001998	FALSE	TRUE
9185	ENSG00000171530	TBCA	hs5	76986991	77164604	-	H. sapiens	0.0108836	0.001998	FALSE	FALSE
636	ENSG00000105011	ASF1B	hs19	14230321	14247768	-	H. sapiens	0.0108818	0.001998	FALSE	TRUE
747	ENSG00000114573	ATP6V1A	hs3	113465866	113530903	+	H. sapiens	0.0108329	0.001998	FALSE	FALSE
6423	ENSG00000169564	PCBP1	hs2	70314585	70316332	+	H. sapiens	0.0108326	0.001998	FALSE	FALSE
10642	ENSG00000101040	ZMYND8	hs20	45837859	45985567	-	H. sapiens	0.0108217	0.001998	FALSE	FALSE
5495	ENSG00000180992	MRPL14	hs6	44081194	44095194	-	H. sapiens	0.0107711	0.001998	FALSE	FALSE
402	ENSG00000165138	ANKS6	hs9	101493611	101559247	-	H. sapiens	0.0105886	0.001998	FALSE	FALSE
7553	ENSG00000213516	RBMXL1	hs1	89445139	89458643	-	H. sapiens	0.0105666	0.001998	FALSE	FALSE
10108	ENSG00000076248	UNG	hs12	109535379	109548797	+	H. sapiens	0.0105646	0.001998	FALSE	TRUE
9642	ENSG00000132773	TOE1	hs1	45805342	45809647	+	H. sapiens	0.0104151	0.001998	FALSE	FALSE
5756	ENSG00000196531	NACA	hs12	57106212	57125412	-	H. sapiens	0.0103382	0.001998	FALSE	FALSE
1934	ENSG00000111596	CNOT2	hs12	70636774	70748773	+	H. sapiens	0.0103016	0.001998	FALSE	FALSE
7830	ENSG00000167526	RPL13	hs16	89627065	89630950	+	H. sapiens	0.0102681	0.001998	FALSE	FALSE
2054	ENSG00000127184	COX7C	hs5	85913721	85916779	+	H. sapiens	0.0102645	0.001998	FALSE	FALSE
1306	ENSG00000104327	CALB1	hs8	91070836	91107703	-	H. sapiens	0.0102318	0.001998	FALSE	FALSE
6863	ENSG00000077514	POLD3	hs11	74204896	74380162	+	H. sapiens	0.0101822	0.001998	FALSE	TRUE
10253	ENSG00000062716	VMP1	hs17	57784553	57919616	+	H. sapiens	0.0101736	0.001998	FALSE	FALSE
7904	ENSG00000008988	RPS20	hs8	56979854	56987069	-	H. sapiens	0.0101196	0.001998	FALSE	FALSE
8685	ENSG00000100028	SNRPD3	hs22	24951471	25005947	+	H. sapiens	0.00999608	0.001998	FALSE	FALSE
6904	ENSG00000113356	POLR3G	hs5	89767565	89810370	+	H. sapiens	0.00998436	0.001998	FALSE	FALSE
9922	ENSG00000167553	TUBA1C	hs12	49582519	49667114	+	H. sapiens	0.0099776	0.001998	FALSE	FALSE
5813	ENSG00000109805	NCAPG	hs4	17812525	17846485	+	H. sapiens	0.00994037	0.001998	FALSE	FALSE
5897	ENSG00000160194	NDUFV3	hs21	44299754	44333414	+	H. sapiens	0.0099214	0.001998	FALSE	FALSE
4631	ENSG00000138160	KIF11	hs10	94353043	94415150	+	H. sapiens	0.00989902	0.001998	FALSE	TRUE
7844	ENSG00000161970	RPL26	hs17	8280838	8286531	-	H. sapiens	0.00989234	0.001998	FALSE	FALSE
5826	ENSG00000115053	NCL	hs2	232318242	232348352	-	H. sapiens	0.00983343	0.001998	FALSE	FALSE
1058	ENSG00000130921	C12orf65	hs12	123717463	123742506	+	H. sapiens	0.00960578	0.001998	FALSE	FALSE
7794	ENSG00000185483	ROR1	hs1	64239693	64647181	+	H. sapiens	0.0095558	0.001998	FALSE	FALSE
8119	ENSG00000128228	SDF2L1	hs22	21996550	21998587	+	H. sapiens	0.00939498	0.001998	FALSE	FALSE
1193	ENSG00000168887	C2orf68	hs2	85833777	85839189	-	H. sapiens	0.00926498	0.001998	FALSE	FALSE
1543	ENSG00000117877	CD3EAP	hs19	45909467	45914024	+	H. sapiens	0.00909189	0.001998	FALSE	FALSE
7005	ENSG00000160813	PPP1R35	hs7	100032905	100034188	-	H. sapiens	0.00908222	0.001998	FALSE	FALSE
750	ENSG00000100554	ATP6V1D	hs14	67761088	67826982	-	H. sapiens	0.00896028	0.001998	FALSE	FALSE
2547	ENSG00000120675	DNAJC15	hs13	43597339	43683045	+	H. sapiens	0.00894878	0.001998	FALSE	FALSE
3429	ENSG00000133393	FOPNL	hs16	15959577	15982482	-	H. sapiens	0.00894281	0.001998	FALSE	TRUE
1054	ENSG00000151131	C12orf45	hs12	105380088	105443515	+	H. sapiens	0.00890716	0.001998	FALSE	FALSE
2051	ENSG00000112695	COX7A2	hs6	75947391	75960039	-	H. sapiens	0.00887902	0.001998	FALSE	FALSE
9087	ENSG00000067715	SYT1	hs12	79257773	79845788	+	H. sapiens	0.00880926	0.001998	FALSE	FALSE
602	ENSG00000241685	ARPC1A	hs7	98923521	98985787	+	H. sapiens	0.0087075	0.001998	FALSE	FALSE
7893	ENSG00000110700	RPS13	hs11	17095936	17099334	-	H. sapiens	0.00870627	0.001998	FALSE	FALSE
8337	ENSG00000170145	SIK2	hs11	111473115	111601577	+	H. sapiens	0.00867047	0.001998	FALSE	FALSE
8504	ENSG00000111371	SLC38A1	hs12	46576846	46663800	-	H. sapiens	0.00864401	0.001998	FALSE	FALSE
10477	ENSG00000108953	YWHAE	hs17	1247566	1303672	-	H. sapiens	0.00859049	0.001998	FALSE	FALSE
6206	ENSG00000163002	NUP35	hs2	183982241	184026408	+	H. sapiens	0.00859012	0.001998	FALSE	TRUE
7257	ENSG00000105894	PTN	hs7	136912088	137028611	-	H. sapiens	0.00855052	0.001998	FALSE	FALSE
7894	ENSG00000164587	RPS14	hs5	149822753	149829319	-	H. sapiens	0.00848742	0.001998	FALSE	FALSE
8758	ENSG00000185591	SP1	hs12	53773960	53810230	+	H. sapiens	0.00846933	0.001998	FALSE	TRUE
1662	ENSG00000149187	CELF1	hs11	47487496	47587121	-	H. sapiens	0.00846572	0.001998	FALSE	FALSE
9354	ENSG00000140993	TIGD7	hs16	3348832	3355729	-	H. sapiens	0.00845969	0.001998	FALSE	FALSE
9367	ENSG00000126953	TIMM8A	hsX	100600649	100604184	-	H. sapiens	0.00840621	0.001998	FALSE	FALSE
1174	ENSG00000101220	C20orf27	hs20	3734155	3749034	-	H. sapiens	0.00830096	0.001998	FALSE	FALSE
2044	ENSG00000131143	COX4I1	hs16	85832239	85840650	+	H. sapiens	0.0082722	0.001998	FALSE	FALSE
1594	ENSG00000146670	CDCA5	hs11	64833772	64851636	-	H. sapiens	0.00823689	0.001998	FALSE	TRUE
8069	ENSG00000227500	SCAMP4	hs19	1905213	1926016	+	H. sapiens	0.00819846	0.001998	FALSE	FALSE
1726	ENSG00000153140	CETN3	hs5	89688078	89705603	-	H. sapiens	0.00815768	0.001998	FALSE	FALSE
4784	ENSG00000174720	LARP7	hs4	113558120	113578748	+	H. sapiens	0.00810191	0.001998	FALSE	TRUE
2389	ENSG00000185163	DDX51	hs12	132621139	132628880	-	H. sapiens	0.00806389	0.001998	FALSE	FALSE
1595	ENSG00000144354	CDCA7	hs2	174219548	174233725	+	H. sapiens	0.00801858	0.001998	FALSE	TRUE
8722	ENSG00000130340	SNX9	hs6	158244296	158366109	+	H. sapiens	0.0079869	0.001998	FALSE	FALSE
7852	ENSG00000071082	RPL31	hs2	101618177	101640494	+	H. sapiens	0.00793653	0.001998	FALSE	FALSE
1820	ENSG00000099622	CIRBP	hs19	1259384	1274879	+	H. sapiens	0.00791622	0.001998	FALSE	FALSE
4285	ENSG00000136231	IGF2BP3	hs7	23349828	23510086	-	H. sapiens	0.00787023	0.001998	FALSE	FALSE
2625	ENSG00000162961	DPY30	hs2	32092878	32264881	-	H. sapiens	0.00783329	0.001998	FALSE	FALSE
973	ENSG00000112983	BRD8	hs5	137475455	137514675	-	H. sapiens	0.00777496	0.001998	FALSE	TRUE
7854	ENSG00000109475	RPL34	hs4	109541722	109551568	+	H. sapiens	0.00771888	0.001998	FALSE	FALSE
7187	ENSG00000143106	PSMA5	hs1	109941653	109969062	-	H. sapiens	0.00756908	0.001998	FALSE	FALSE
10311	ENSG00000084463	WBP11	hs12	14939410	14956474	-	H. sapiens	0.00754542	0.001998	FALSE	FALSE
4625	ENSG00000173214	KIAA1919	hs6	111580551	111592370	+	H. sapiens	0.00753203	0.001998	FALSE	FALSE
1399	ENSG00000108468	CBX1	hs17	46147414	46178883	-	H. sapiens	0.00743087	0.001998	FALSE	FALSE
9137	ENSG00000144559	TAMM41	hs3	11831916	11888393	-	H. sapiens	0.00731372	0.001998	FALSE	FALSE
10262	ENSG00000104142	VPS18	hs15	41186628	41196173	+	H. sapiens	0.00727726	0.001998	FALSE	FALSE
2377	ENSG00000182810	DDX28	hs16	68055179	68057770	-	H. sapiens	0.00727711	0.001998	FALSE	FALSE
2052	ENSG00000115944	COX7A2L	hs2	42560686	42652228	-	H. sapiens	0.00727457	0.001998	FALSE	FALSE
6379	ENSG00000138801	PAPSS1	hs4	108511433	108641608	-	H. sapiens	0.00719713	0.001998	FALSE	FALSE
843	ENSG00000175334	BANF1	hs11	65769550	65771620	+	H. sapiens	0.00713943	0.001998	FALSE	FALSE
8037	ENSG00000161526	SAP30BP	hs17	73663196	73704142	+	H. sapiens	0.00710841	0.001998	FALSE	TRUE
6955	ENSG00000196262	PPIA	hs7	44836279	44864163	+	H. sapiens	0.0070649	0.001998	FALSE	FALSE
7424	ENSG00000179262	RAD23A	hs19	13056669	13064456	+	H. sapiens	0.00705632	0.001998	FALSE	FALSE
9257	ENSG00000099797	TECR	hs19	14627897	14676792	+	H. sapiens	0.0069962	0.001998	FALSE	FALSE
9720	ENSG00000183763	TRAIP	hs3	49866034	49894007	-	H. sapiens	0.00698048	0.001998	FALSE	TRUE
2416	ENSG00000035499	DEPDC1B	hs5	59892739	59996017	-	H. sapiens	0.00697501	0.001998	FALSE	TRUE
346	ENSG00000141552	ANAPC11	hs17	79848666	79858867	+	H. sapiens	0.00691215	0.002997	FALSE	FALSE
5502	ENSG00000242485	MRPL20	hs1	1337288	1342693	-	H. sapiens	0.00678848	0.002997	FALSE	FALSE
3494	ENSG00000165060	FXN	hs9	71650175	71715094	+	H. sapiens	0.00676487	0.002997	FALSE	FALSE
10641	ENSG00000165724	ZMYND19	hs9	140476531	140484942	-	H. sapiens	0.00667846	0.002997	FALSE	TRUE
9372	ENSG00000035862	TIMP2	hs17	76849059	76921469	-	H. sapiens	0.00657754	0.002997	FALSE	FALSE
5593	ENSG00000212907	MT-ND4L	hsMT	10470	10766	+	H. sapiens	0.00657612	0.002997	FALSE	FALSE
4195	ENSG00000081870	HSPB11	hs1	54382247	54411602	-	H. sapiens	0.00655072	0.002997	FALSE	FALSE
5586	ENSG00000198804	MT-CO1	hsMT	5904	7445	+	H. sapiens	0.00653892	0.002997	FALSE	FALSE
2950	ENSG00000105131	EPHX3	hs19	15337730	15344246	-	H. sapiens	0.00652917	0.002997	FALSE	FALSE
4144	ENSG00000127483	HP1BP3	hs1	21069154	21113816	-	H. sapiens	0.00647827	0.002997	FALSE	TRUE
8827	ENSG00000111671	SPSB2	hs12	6980099	6998522	-	H. sapiens	0.00642726	0.002997	FALSE	FALSE
4134	ENSG00000153187	HNRNPU	hs1	245014468	245027844	-	H. sapiens	0.00639099	0.002997	FALSE	FALSE
2745	ENSG00000107223	EDF1	hs9	139756571	139760738	-	H. sapiens	0.00636881	0.002997	FALSE	FALSE
6325	ENSG00000170515	PA2G4	hs12	56498103	56507691	+	H. sapiens	0.00629616	0.002997	FALSE	FALSE
7848	ENSG00000108107	RPL28	hs19	55896713	55914612	+	H. sapiens	0.00627765	0.002997	FALSE	FALSE
9692	ENSG00000143549	TPM3	hs1	154127784	154167124	-	H. sapiens	0.00625232	0.002997	FALSE	FALSE
10535	ENSG00000188177	ZC3H6	hs2	113033171	113097640	+	H. sapiens	0.00620698	0.002997	FALSE	FALSE
7765	ENSG00000173456	RNF26	hs11	119205237	119208023	+	H. sapiens	0.00617421	0.002997	FALSE	FALSE
4123	ENSG00000138668	HNRNPD	hs4	83273651	83295656	-	H. sapiens	0.00607155	0.002997	FALSE	FALSE
4502	ENSG00000134152	KATNBL1	hs15	34432875	34502297	-	H. sapiens	0.00586824	0.002997	FALSE	FALSE
9448	ENSG00000075568	TMEM131	hs2	98372799	98612388	-	H. sapiens	0.00585524	0.002997	FALSE	FALSE
9844	ENSG00000211460	TSN	hs2	122494679	122525429	+	H. sapiens	0.00584753	0.002997	FALSE	TRUE
8280	ENSG00000126821	SGPP1	hs14	64150932	64194757	-	H. sapiens	0.00580148	0.002997	FALSE	FALSE
10958	ENSG00000196456	ZNF775	hs7	150065879	150109558	+	H. sapiens	0.00579614	0.002997	FALSE	FALSE
1210	ENSG00000164096	C4orf3	hs4	120218207	120225600	-	H. sapiens	0.00578765	0.002997	FALSE	FALSE
7800	ENSG00000266086	RP11-159D12.5	hs17	56066399	56082614	-	H. sapiens	0.00576757	0.002997	FALSE	FALSE
10363	ENSG00000133316	WDR74	hs11	62599814	62609281	-	H. sapiens	0.00576356	0.002997	FALSE	FALSE
1570	ENSG00000158402	CDC25C	hs5	137620954	137674044	-	H. sapiens	0.00576083	0.002997	FALSE	TRUE
7147	ENSG00000126464	PRR12	hs19	50094900	50129696	+	H. sapiens	0.0056946	0.002997	FALSE	FALSE
10403	ENSG00000176871	WSB2	hs12	118470712	118500235	-	H. sapiens	0.00552603	0.002997	FALSE	FALSE
2838	ENSG00000187840	EIF4EBP1	hs8	37887859	37917883	+	H. sapiens	0.00527732	0.002997	FALSE	FALSE
7706	ENSG00000104889	RNASEH2A	hs19	12917394	12924452	+	H. sapiens	0.00521808	0.002997	FALSE	FALSE
648	ENSG00000066279	ASPM	hs1	197053258	197115824	-	H. sapiens	0.00515804	0.002997	FALSE	FALSE
404	ENSG00000011426	ANLN	hs7	36429415	36493400	+	H. sapiens	0.00509473	0.002997	FALSE	TRUE
9923	ENSG00000127824	TUBA4A	hs2	220114433	220142892	-	H. sapiens	0.00498575	0.002997	FALSE	FALSE
4544	ENSG00000105438	KDELR1	hs19	48885827	48894810	-	H. sapiens	0.00496961	0.002997	FALSE	FALSE
10556	ENSG00000160446	ZDHHC12	hs9	131483148	131486406	-	H. sapiens	0.00491011	0.002997	FALSE	FALSE
8824	ENSG00000187678	SPRY4	hs5	141689992	141706020	-	H. sapiens	0.00489736	0.002997	FALSE	FALSE
2574	ENSG00000130816	DNMT1	hs19	10244021	10341962	-	H. sapiens	0.00483017	0.002997	FALSE	FALSE
512	ENSG00000187951	ARHGAP11B	hs15	30916697	31065196	+	H. sapiens	0.00481184	0.002997	FALSE	FALSE
4944	ENSG00000160959	LRRC14	hs8	145743376	145750557	+	H. sapiens	0.00471938	0.002997	FALSE	FALSE
5703	ENSG00000101608	MYL12A	hs18	3247479	3256234	+	H. sapiens	0.0046118	0.002997	FALSE	FALSE
1669	ENSG00000115163	CENPA	hs2	26987157	27023935	+	H. sapiens	0.00461039	0.002997	FALSE	TRUE
1084	ENSG00000162062	C16orf59	hs16	2510081	2514964	+	H. sapiens	0.00454541	0.002997	FALSE	FALSE
8263	ENSG00000198818	SFT2D1	hs6	166733216	166756079	-	H. sapiens	0.00451564	0.002997	FALSE	FALSE
7654	ENSG00000171792	RHNO1	hs12	2985424	2998626	+	H. sapiens	0.00446931	0.002997	FALSE	FALSE
3761	ENSG00000108587	GOSR1	hs17	28804380	28854610	+	H. sapiens	0.00441887	0.002997	FALSE	FALSE
2606	ENSG00000154813	DPH3	hs3	16299485	16306479	-	H. sapiens	0.00439111	0.002997	FALSE	FALSE
7066	ENSG00000165672	PRDX3	hs10	120927215	120938345	-	H. sapiens	0.00433857	0.002997	FALSE	FALSE
10381	ENSG00000109501	WFS1	hs4	6271576	6304992	+	H. sapiens	0.00430665	0.002997	FALSE	FALSE
4107	ENSG00000100281	HMGXB4	hs22	35653445	35691800	+	H. sapiens	0.00428638	0.002997	FALSE	FALSE
5550	ENSG00000131368	MRPS25	hs3	15083967	15106842	-	H. sapiens	0.00424165	0.002997	FALSE	FALSE
4178	ENSG00000185122	HSF1	hs8	145515280	145538385	+	H. sapiens	0.00421119	0.002997	FALSE	FALSE
10278	ENSG00000132612	VPS4A	hs16	69345259	69358949	+	H. sapiens	0.00408975	0.002997	FALSE	FALSE
3977	ENSG00000171720	HDAC3	hs5	141000443	141016437	-	H. sapiens	0.00403111	0.002997	FALSE	FALSE
8127	ENSG00000146555	SDK1	hs7	3341080	4308632	+	H. sapiens	0.00399428	0.002997	FALSE	FALSE
4506	ENSG00000182359	KBTBD3	hs11	105921825	105948492	-	H. sapiens	0.00399388	0.002997	FALSE	FALSE
7399	ENSG00000075785	RAB7A	hs3	128444965	128533639	+	H. sapiens	0.0038898	0.002997	FALSE	FALSE
10519	ENSG00000178951	ZBTB7A	hs19	4044362	4066943	-	H. sapiens	0.00383264	0.002997	FALSE	TRUE
4279	ENSG00000089289	IGBP1	hsX	69353299	69386174	+	H. sapiens	0.00381908	0.002997	FALSE	FALSE
731	ENSG00000169020	ATP5I	hs4	666225	668127	-	H. sapiens	0.00372993	0.002997	FALSE	FALSE
8547	ENSG00000072041	SLC6A15	hs12	85253492	85307394	-	H. sapiens	0.00372587	0.002997	FALSE	FALSE
4988	ENSG00000130332	LSM7	hs19	2321516	2328619	-	H. sapiens	0.00371531	0.002997	FALSE	FALSE
459	ENSG00000164062	APEH	hs3	49711435	49721396	+	H. sapiens	0.00371507	0.002997	FALSE	FALSE
5892	ENSG00000145494	NDUFS6	hs5	1801514	1816719	+	H. sapiens	0.00359543	0.003996	FALSE	FALSE
5530	ENSG00000111639	MRPL51	hs12	6601150	6603007	-	H. sapiens	0.00355205	0.003996	FALSE	FALSE
7190	ENSG00000008018	PSMB1	hs6	170844205	170862429	-	H. sapiens	0.00351645	0.003996	FALSE	FALSE
5542	ENSG00000096080	MRPS18A	hs6	43639040	43655528	-	H. sapiens	0.00348682	0.003996	FALSE	FALSE
4132	ENSG00000099783	HNRNPM	hs19	8509651	8553998	+	H. sapiens	0.00347075	0.003996	FALSE	FALSE
1080	ENSG00000130731	C16orf13	hs16	684429	686358	-	H. sapiens	0.00342566	0.003996	FALSE	FALSE
3332	ENSG00000160752	FDPS	hs1	155278539	155290457	+	H. sapiens	0.00335307	0.003996	FALSE	FALSE
8600	ENSG00000127616	SMARCA4	hs19	11071598	11176071	+	H. sapiens	0.00334976	0.003996	FALSE	FALSE
5053	ENSG00000102158	MAGT1	hsX	77081861	77151090	-	H. sapiens	0.00333687	0.003996	FALSE	FALSE
2827	ENSG00000104131	EIF3J	hs15	44829255	44855227	+	H. sapiens	0.00328627	0.003996	FALSE	FALSE
1065	ENSG00000227051	C14orf132	hs14	96505661	96560417	+	H. sapiens	0.00326678	0.003996	FALSE	FALSE
5496	ENSG00000137547	MRPL15	hs8	55047770	55060461	+	H. sapiens	0.00323413	0.003996	FALSE	FALSE
10862	ENSG00000196967	ZNF585A	hs19	37597636	37663643	-	H. sapiens	0.00322765	0.003996	FALSE	FALSE
1147	ENSG00000116667	C1orf21	hs1	184356192	184598154	+	H. sapiens	0.00316491	0.003996	FALSE	FALSE
3765	ENSG00000197858	GPAA1	hs8	145137493	145141119	+	H. sapiens	0.0031465	0.003996	FALSE	FALSE
242	ENSG00000186063	AIDA	hs1	222841355	222886552	-	H. sapiens	0.00308003	0.003996	FALSE	FALSE
1775	ENSG00000115561	CHMP3	hs2	86730554	86948245	-	H. sapiens	0.00307077	0.003996	FALSE	FALSE
5765	ENSG00000198951	NAGA	hs22	42454358	42466846	-	H. sapiens	0.00302535	0.003996	FALSE	FALSE
2461	ENSG00000181192	DHTKD1	hs10	12110971	12165224	+	H. sapiens	0.00300772	0.003996	FALSE	FALSE
5359	ENSG00000141741	MIEN1	hs17	37884749	37887040	-	H. sapiens	0.00299126	0.003996	FALSE	FALSE
1012	ENSG00000154640	BTG3	hs21	18965971	18985265	-	H. sapiens	0.00298128	0.003996	FALSE	FALSE
5854	ENSG00000130414	NDUFA10	hs2	240831867	240964819	-	H. sapiens	0.00297823	0.003996	FALSE	FALSE
9366	ENSG00000105197	TIMM50	hs19	39971052	39984422	+	H. sapiens	0.00294782	0.003996	FALSE	FALSE
2599	ENSG00000172269	DPAGT1	hs11	118967213	118979041	-	H. sapiens	0.00294045	0.003996	FALSE	FALSE
5584	ENSG00000198899	MT-ATP6	hsMT	8527	9207	+	H. sapiens	0.00292482	0.003996	FALSE	FALSE
3411	ENSG00000059122	FLYWCH1	hs16	2961938	3001209	+	H. sapiens	0.00287724	0.003996	FALSE	FALSE
2231	ENSG00000163735	CXCL5	hs4	74861359	74864496	-	H. sapiens	0.00285422	0.003996	FALSE	FALSE
88	ENSG00000135847	ACBD6	hs1	180244515	180472089	-	H. sapiens	0.00282265	0.003996	FALSE	FALSE
3482	ENSG00000069509	FUNDC1	hsX	44382885	44402247	-	H. sapiens	0.00280656	0.003996	FALSE	FALSE
1274	ENSG00000104267	CA2	hs8	86376081	86393722	+	H. sapiens	0.00274829	0.003996	FALSE	FALSE
1927	ENSG00000117519	CNN3	hs1	95362507	95392834	-	H. sapiens	0.00274638	0.003996	FALSE	FALSE
2909	ENSG00000074800	ENO1	hs1	8921061	8939308	-	H. sapiens	0.00273343	0.003996	FALSE	FALSE
1009	ENSG00000134717	BTF3L4	hs1	52521797	52556388	+	H. sapiens	0.00272329	0.003996	FALSE	FALSE
1161	ENSG00000117616	C1orf63	hs1	25568728	25664704	-	H. sapiens	0.00272326	0.003996	FALSE	FALSE
325	ENSG00000183684	ALYREF	hs17	79845713	79849462	-	H. sapiens	0.00271921	0.003996	FALSE	FALSE
9604	ENSG00000166479	TMX3	hs18	66340925	66382535	-	H. sapiens	0.00267281	0.003996	FALSE	FALSE
4653	ENSG00000084731	KIF3C	hs2	26149471	26205618	-	H. sapiens	0.00266539	0.003996	FALSE	FALSE
3438	ENSG00000198815	FOXJ3	hs1	42642210	42801548	-	H. sapiens	0.00265678	0.003996	FALSE	FALSE
8997	ENSG00000163527	STT3B	hs3	31574130	31679112	+	H. sapiens	0.00265513	0.003996	FALSE	FALSE
5628	ENSG00000136371	MTHFS	hs15	80125927	80189721	-	H. sapiens	0.00265375	0.003996	FALSE	FALSE
8977	ENSG00000104435	STMN2	hs8	80523049	80578410	+	H. sapiens	0.00264077	0.003996	FALSE	FALSE
8618	ENSG00000166002	SMCO4	hs11	93211638	93276674	-	H. sapiens	0.00260225	0.003996	FALSE	FALSE
592	ENSG00000126947	ARMCX1	hsX	100805514	100809683	+	H. sapiens	0.00258251	0.003996	FALSE	FALSE
4096	ENSG00000164104	HMGB2	hs4	174252846	174256276	-	H. sapiens	0.00257424	0.003996	FALSE	TRUE
4749	ENSG00000087299	L2HGDH	hs14	50704281	50779266	-	H. sapiens	0.00256981	0.003996	FALSE	FALSE
1574	ENSG00000105401	CDC37	hs19	10501810	10530797	-	H. sapiens	0.00254605	0.003996	FALSE	FALSE
10041	ENSG00000122042	UBL3	hs13	30338508	30424821	-	H. sapiens	0.00254332	0.003996	FALSE	TRUE
1122	ENSG00000104979	C19orf53	hs19	13884982	13889276	+	H. sapiens	0.00253908	0.003996	FALSE	FALSE
9921	ENSG00000123416	TUBA1B	hs12	49521565	49525180	-	H. sapiens	0.00253158	0.003996	FALSE	FALSE
406	ENSG00000160746	ANO10	hs3	43396351	43733086	-	H. sapiens	0.00252435	0.003996	FALSE	FALSE
3161	ENSG00000160767	FAM189B	hs1	155216996	155225274	-	H. sapiens	0.00246047	0.003996	FALSE	TRUE
9422	ENSG00000086598	TMED2	hs12	124069078	124083116	+	H. sapiens	0.00244537	0.003996	FALSE	FALSE
1024	ENSG00000136261	BZW2	hs7	16685756	16746148	+	H. sapiens	0.00244384	0.003996	FALSE	FALSE
7111	ENSG00000128563	PRKRIP1	hs7	102004319	102067123	+	H. sapiens	0.00241491	0.003996	FALSE	FALSE
10685	ENSG00000010244	ZNF207	hs17	30677136	30708905	+	H. sapiens	0.00241235	0.003996	FALSE	TRUE
4401	ENSG00000119669	IRF2BPL	hs14	77490888	77495034	-	H. sapiens	0.00241059	0.003996	FALSE	FALSE
7524	ENSG00000119446	RBM18	hs9	124999903	125027118	-	H. sapiens	0.00237177	0.003996	FALSE	FALSE
2638	ENSG00000134755	DSC2	hs18	28645940	28682378	-	H. sapiens	0.00235634	0.003996	FALSE	FALSE
5152	ENSG00000069020	MAST4	hs5	65892176	66465423	+	H. sapiens	0.00233895	0.003996	FALSE	FALSE
5701	ENSG00000105357	MYH14	hs19	50691443	50813802	+	H. sapiens	0.00233662	0.003996	FALSE	FALSE
7999	ENSG00000122481	RWDD3	hs1	95699711	95712781	+	H. sapiens	0.00233269	0.003996	FALSE	FALSE
10885	ENSG00000177842	ZNF620	hs3	40547483	40560227	+	H. sapiens	0.00232367	0.003996	FALSE	FALSE
608	ENSG00000136950	ARPC5L	hs9	127624409	127640003	+	H. sapiens	0.00231617	0.003996	FALSE	FALSE
5727	ENSG00000164591	MYOZ3	hs5	150040436	150058927	+	H. sapiens	0.0023145	0.003996	FALSE	FALSE
3706	ENSG00000127955	GNAI1	hs7	79763271	79848718	+	H. sapiens	0.00231331	0.003996	FALSE	FALSE
10724	ENSG00000137871	ZNF280D	hs15	56922379	57210769	-	H. sapiens	0.00228983	0.003996	FALSE	FALSE
8258	ENSG00000116560	SFPQ	hs1	35641979	35658749	-	H. sapiens	0.00225722	0.003996	FALSE	TRUE
10948	ENSG00000162086	ZNF75A	hs16	3355406	3368852	+	H. sapiens	0.00224068	0.003996	FALSE	FALSE
7314	ENSG00000241945	PWP2	hs21	45527171	45551063	+	H. sapiens	0.0022269	0.003996	FALSE	FALSE
5306	ENSG00000181588	MEX3D	hs19	1554668	1568057	-	H. sapiens	0.00222535	0.003996	FALSE	FALSE
2362	ENSG00000099977	DDT	hs22	24313554	24322660	-	H. sapiens	0.0022167	0.003996	FALSE	FALSE
9968	ENSG00000198431	TXNRD1	hs12	104609557	104744061	+	H. sapiens	0.00221506	0.003996	FALSE	TRUE
4199	ENSG00000144381	HSPD1	hs2	198351305	198381461	-	H. sapiens	0.0022112	0.003996	FALSE	FALSE
607	ENSG00000162704	ARPC5	hs1	183592401	183604892	-	H. sapiens	0.00220796	0.003996	FALSE	FALSE
3160	ENSG00000135063	FAM189A2	hs9	71939488	72007371	+	H. sapiens	0.00220582	0.003996	FALSE	FALSE
4105	ENSG00000198157	HMGN5	hsX	80369200	80457441	-	H. sapiens	0.00219946	0.003996	FALSE	FALSE
8267	ENSG00000164466	SFXN1	hs5	174904065	174956745	+	H. sapiens	0.00219246	0.003996	FALSE	FALSE
2185	ENSG00000168036	CTNNB1	hs3	41236328	41301587	+	H. sapiens	0.00218972	0.003996	FALSE	FALSE
990	ENSG00000174672	BRSK2	hs11	1411129	1483919	+	H. sapiens	0.00218314	0.003996	FALSE	FALSE
6606	ENSG00000167085	PHB	hs17	47481414	47492246	-	H. sapiens	0.00217956	0.003996	FALSE	FALSE
6512	ENSG00000120913	PDLIM2	hs8	22435792	22455538	+	H. sapiens	0.00217732	0.003996	FALSE	FALSE
11021	ENSG00000186814	ZSCAN30	hs18	32831032	32870196	-	H. sapiens	0.00216184	0.003996	FALSE	FALSE
1527	ENSG00000163468	CCT3	hs1	156278759	156337664	-	H. sapiens	0.00215778	0.003996	FALSE	FALSE
7695	ENSG00000117000	RLF	hs1	40627045	40706593	+	H. sapiens	0.00215582	0.003996	FALSE	FALSE
3829	ENSG00000211445	GPX3	hs5	150400124	150408554	+	H. sapiens	0.0021466	0.003996	FALSE	FALSE
6332	ENSG00000112530	PACRG	hs6	163148164	163736524	+	H. sapiens	0.00214005	0.003996	FALSE	FALSE
3365	ENSG00000091483	FH	hs1	241660903	241683061	-	H. sapiens	0.00213663	0.003996	FALSE	FALSE
10530	ENSG00000100722	ZC3H14	hs14	89029253	89079853	+	H. sapiens	0.00213447	0.003996	FALSE	FALSE
3349	ENSG00000154783	FGD5	hs3	14860469	14975895	+	H. sapiens	0.0021333	0.003996	FALSE	FALSE
5769	ENSG00000171169	NAIF1	hs9	130823512	130830485	-	H. sapiens	0.00212455	0.003996	FALSE	FALSE
8474	ENSG00000169359	SLC33A1	hs3	155538813	155572218	-	H. sapiens	0.00211663	0.003996	FALSE	FALSE
3679	ENSG00000151948	GLT1D1	hs12	129337972	129469509	+	H. sapiens	0.00211154	0.003996	FALSE	FALSE
3297	ENSG00000135108	FBXO21	hs12	117581146	117628336	-	H. sapiens	0.00208829	0.003996	FALSE	FALSE
5880	ENSG00000136521	NDUFB5	hs3	179322478	179345435	+	H. sapiens	0.00208804	0.003996	FALSE	FALSE
7452	ENSG00000132341	RAN	hs12	131356424	131362223	+	H. sapiens	0.00207461	0.003996	FALSE	TRUE
3607	ENSG00000057608	GDI2	hs10	5807186	5884095	-	H. sapiens	0.00207211	0.003996	FALSE	FALSE
4186	ENSG00000204389	HSPA1A	hs6	31783291	31785723	+	H. sapiens	0.00206261	0.003996	FALSE	FALSE
4217	ENSG00000198331	HYLS1	hs11	125753509	125770543	+	H. sapiens	0.00206077	0.003996	FALSE	FALSE
10431	ENSG00000196584	XRCC2	hs7	152341864	152373250	-	H. sapiens	0.00206005	0.003996	FALSE	FALSE
10602	ENSG00000056097	ZFR	hs5	32354456	32444867	-	H. sapiens	0.00205691	0.003996	FALSE	FALSE
6548	ENSG00000100029	PES1	hs22	30972612	31003070	-	H. sapiens	0.00205661	0.003996	FALSE	FALSE
4480	ENSG00000177606	JUN	hs1	59246465	59249785	-	H. sapiens	0.00205252	0.003996	FALSE	FALSE
1639	ENSG00000168564	CDKN2AIP	hs4	184365744	184369351	+	H. sapiens	0.00204046	0.003996	FALSE	TRUE
7034	ENSG00000154845	PPP4R1	hs18	9546789	9615238	-	H. sapiens	0.00203216	0.003996	FALSE	FALSE
10008	ENSG00000182247	UBE2E2	hs3	23244511	23633284	+	H. sapiens	0.00203033	0.003996	FALSE	FALSE
639	ENSG00000129691	ASH2L	hs8	37962760	38001594	+	H. sapiens	0.00202618	0.003996	FALSE	FALSE
6514	ENSG00000163110	PDLIM5	hs4	95373037	95589377	+	H. sapiens	0.00202617	0.003996	FALSE	FALSE
7527	ENSG00000100461	RBM23	hs14	23369854	23388393	-	H. sapiens	0.00201857	0.003996	FALSE	FALSE
2795	ENSG00000255302	EID1	hs15	49170083	49172380	+	H. sapiens	0.00200825	0.003996	FALSE	FALSE
9552	ENSG00000183726	TMEM50A	hs1	25664408	25688852	+	H. sapiens	0.00200186	0.003996	FALSE	FALSE
10520	ENSG00000160685	ZBTB7B	hs1	154975127	154990998	+	H. sapiens	0.00199971	0.003996	FALSE	FALSE
1474	ENSG00000120647	CCDC77	hs12	498439	551811	+	H. sapiens	0.00199314	0.003996	FALSE	FALSE
1315	ENSG00000179218	CALR	hs19	13049392	13055303	+	H. sapiens	0.0019897	0.003996	FALSE	FALSE
10806	ENSG00000198464	ZNF480	hs19	52800430	52829175	+	H. sapiens	0.00198673	0.003996	FALSE	FALSE
9445	ENSG00000135956	TMEM127	hs2	96914254	96931732	-	H. sapiens	0.00198661	0.003996	FALSE	FALSE
9979	ENSG00000163714	U2SURP	hs3	142683339	142779567	+	H. sapiens	0.00197841	0.003996	FALSE	FALSE
618	ENSG00000167311	ART5	hs11	3659733	3663546	-	H. sapiens	0.00197515	0.003996	FALSE	FALSE
10179	ENSG00000145390	USP53	hs4	120133742	120216672	+	H. sapiens	0.00196272	0.003996	FALSE	TRUE
9232	ENSG00000101190	TCFL5	hs20	61472467	61493115	-	H. sapiens	0.00193935	0.003996	FALSE	FALSE
10776	ENSG00000175213	ZNF408	hs11	46722368	46727462	+	H. sapiens	0.00193809	0.003996	FALSE	FALSE
3267	ENSG00000149806	FAU	hs11	64888100	64889945	-	H. sapiens	0.00192938	0.003996	FALSE	FALSE
3566	ENSG00000159131	GART	hs21	34876238	34915797	-	H. sapiens	0.00192866	0.003996	FALSE	FALSE
7831	ENSG00000142541	RPL13A	hs19	49990811	49995565	+	H. sapiens	0.00192551	0.003996	FALSE	TRUE
7585	ENSG00000122707	RECK	hs9	36036430	36124448	+	H. sapiens	0.00192366	0.003996	FALSE	FALSE
1679	ENSG00000120334	CENPL	hs1	173768688	173793858	-	H. sapiens	0.00191869	0.003996	FALSE	TRUE
5296	ENSG00000165819	METTL3	hs14	21966277	21979517	-	H. sapiens	0.00191645	0.003996	FALSE	FALSE
5773	ENSG00000170191	NANP	hs20	25593571	25604811	-	H. sapiens	0.00191489	0.003996	FALSE	FALSE
9505	ENSG00000105518	TMEM205	hs19	11453452	11457194	-	H. sapiens	0.00191231	0.003996	FALSE	FALSE
8237	ENSG00000183955	SETD8	hs12	123868320	123893905	+	H. sapiens	0.001912	0.003996	FALSE	FALSE
1622	ENSG00000135446	CDK4	hs12	58141510	58149796	-	H. sapiens	0.00190887	0.003996	FALSE	FALSE
7602	ENSG00000157916	RER1	hs1	2323267	2336883	+	H. sapiens	0.00189638	0.003996	FALSE	FALSE
9237	ENSG00000070814	TCOF1	hs5	149737202	149779871	+	H. sapiens	0.00188944	0.003996	FALSE	FALSE
5741	ENSG00000164134	NAA15	hs4	140222609	140341187	+	H. sapiens	0.0018806	0.003996	FALSE	FALSE
1736	ENSG00000128965	CHAC1	hs15	41245160	41248710	+	H. sapiens	0.00187919	0.003996	FALSE	FALSE
1006	ENSG00000011114	BTBD7	hs14	93703896	93799438	-	H. sapiens	0.00187718	0.003996	FALSE	FALSE
6580	ENSG00000171314	PGAM1	hs10	99185917	99193198	+	H. sapiens	0.00187583	0.003996	FALSE	FALSE
9942	ENSG00000078246	TULP3	hs12	2986389	3050306	+	H. sapiens	0.00187513	0.003996	FALSE	FALSE
7941	ENSG00000144580	RQCD1	hs2	219433303	219461803	+	H. sapiens	0.00187254	0.003996	FALSE	FALSE
2631	ENSG00000136048	DRAM1	hs12	102271129	102405908	+	H. sapiens	0.00186573	0.003996	FALSE	FALSE
3058	ENSG00000182197	EXT1	hs8	118806729	119124092	-	H. sapiens	0.00185939	0.003996	FALSE	FALSE
6197	ENSG00000111581	NUP107	hs12	69080514	69136785	+	H. sapiens	0.00185207	0.003996	FALSE	FALSE
9129	ENSG00000178913	TAF7	hs5	140698057	140700330	-	H. sapiens	0.0018498	0.003996	FALSE	FALSE
4182	ENSG00000096384	HSP90AB1	hs6	44214824	44221620	+	H. sapiens	0.00184686	0.003996	FALSE	FALSE
4191	ENSG00000044574	HSPA5	hs9	127997132	128003609	-	H. sapiens	0.00184534	0.003996	FALSE	FALSE
6506	ENSG00000143870	PDIA6	hs2	10923517	10978103	-	H. sapiens	0.00183992	0.003996	FALSE	FALSE
7496	ENSG00000099849	RASSF7	hs11	560404	564021	+	H. sapiens	0.00183849	0.003996	FALSE	FALSE
4575	ENSG00000007202	KIAA0100	hs17	26941458	26972472	-	H. sapiens	0.00183788	0.003996	FALSE	FALSE
7968	ENSG00000171490	RSL1D1	hs16	11929056	11945442	-	H. sapiens	0.00183758	0.003996	FALSE	FALSE
3612	ENSG00000179409	GEMIN4	hs17	647654	657239	-	H. sapiens	0.00182999	0.003996	FALSE	FALSE
7694	ENSG00000139405	RITA1	hs12	113623331	113630173	+	H. sapiens	0.00182879	0.003996	FALSE	FALSE
2057	ENSG00000109472	CPE	hs4	166282346	166419472	+	H. sapiens	0.00181745	0.004995	FALSE	FALSE
5928	ENSG00000132688	NES	hs1	156638555	156647189	-	H. sapiens	0.00181589	0.004995	FALSE	FALSE
11010	ENSG00000132485	ZRANB2	hs1	71528974	71546980	-	H. sapiens	0.00181189	0.004995	FALSE	TRUE
4345	ENSG00000114933	INO80D	hs2	206858445	206951027	-	H. sapiens	0.00180943	0.004995	FALSE	FALSE
6104	ENSG00000148200	NR6A1	hs9	127279554	127533589	-	H. sapiens	0.00180919	0.004995	FALSE	FALSE
6946	ENSG00000128059	PPAT	hs4	57259528	57301781	-	H. sapiens	0.00180781	0.004995	FALSE	FALSE
8484	ENSG00000181830	SLC35C1	hs11	45825623	45834566	+	H. sapiens	0.00180714	0.004995	FALSE	FALSE
9065	ENSG00000116668	SWT1	hs1	185126212	185260897	+	H. sapiens	0.00180293	0.004995	FALSE	FALSE
9715	ENSG00000076604	TRAF4	hs17	27071002	27077974	+	H. sapiens	0.00180269	0.004995	FALSE	FALSE
9186	ENSG00000105254	TBCB	hs19	36605191	36616849	+	H. sapiens	0.00180065	0.004995	FALSE	FALSE
9417	ENSG00000150403	TMCO3	hs13	114145310	114204542	+	H. sapiens	0.0017999	0.004995	FALSE	FALSE
849	ENSG00000198604	BAZ1A	hs14	35221937	35344853	-	H. sapiens	0.00179913	0.004995	FALSE	FALSE
8518	ENSG00000147804	SLC39A4	hs8	145635126	145642279	-	H. sapiens	0.00179701	0.004995	FALSE	FALSE
4407	ENSG00000170561	IRX2	hs5	2745959	2752969	-	H. sapiens	0.00179324	0.004995	FALSE	FALSE
8672	ENSG00000161981	SNRNP25	hs16	103010	107669	+	H. sapiens	0.00179172	0.004995	FALSE	FALSE
940	ENSG00000164619	BMPER	hs7	33944523	34195484	+	H. sapiens	0.0017842	0.004995	FALSE	FALSE
7506	ENSG00000102054	RBBP7	hsX	16857406	16888537	-	H. sapiens	0.00178385	0.004995	FALSE	FALSE
9476	ENSG00000146802	TMEM168	hs7	112402437	112430647	-	H. sapiens	0.00178263	0.004995	FALSE	FALSE
3877	ENSG00000213366	GSTM2	hs1	110210644	110252171	+	H. sapiens	0.00177933	0.004995	FALSE	FALSE
10387	ENSG00000171475	WIPF2	hs17	38375556	38440388	+	H. sapiens	0.00177264	0.004995	FALSE	TRUE
6481	ENSG00000177225	PDDC1	hs11	767220	777488	-	H. sapiens	0.00177253	0.004995	FALSE	FALSE
8945	ENSG00000124214	STAU1	hs20	47729878	47804904	-	H. sapiens	0.00177137	0.004995	FALSE	FALSE
2821	ENSG00000100353	EIF3D	hs22	36906897	36925483	-	H. sapiens	0.00176893	0.004995	FALSE	FALSE
3689	ENSG00000166840	GLYATL1	hs11	58672871	58811000	+	H. sapiens	0.00176708	0.004995	FALSE	FALSE
6832	ENSG00000039650	PNKP	hs19	50364461	50371166	-	H. sapiens	0.00176313	0.004995	FALSE	FALSE
6156	ENSG00000148335	NTMT1	hs9	132371163	132398209	+	H. sapiens	0.00176051	0.004995	FALSE	FALSE
2269	ENSG00000142871	CYR61	hs1	86046444	86049645	+	H. sapiens	0.00175687	0.004995	FALSE	FALSE
8399	ENSG00000105281	SLC1A5	hs19	47278140	47291851	-	H. sapiens	0.00175687	0.004995	FALSE	FALSE
10124	ENSG00000169021	UQCRFS1	hs19	29698173	29704448	-	H. sapiens	0.00175511	0.004995	FALSE	FALSE
6712	ENSG00000107242	PIP5K1B	hs9	71320575	71624092	+	H. sapiens	0.00175441	0.004995	FALSE	FALSE
6308	ENSG00000125850	OVOL2	hs20	17937623	18039832	-	H. sapiens	0.00175055	0.004995	FALSE	FALSE
496	ENSG00000134287	ARF3	hs12	49329506	49351334	-	H. sapiens	0.0017464	0.004995	FALSE	FALSE
1828	ENSG00000148337	CIZ1	hs9	130928343	130966662	-	H. sapiens	0.00174509	0.004995	FALSE	FALSE
8184	ENSG00000183291	SEP15	hs1	87328132	87380107	-	H. sapiens	0.00174381	0.004995	FALSE	FALSE
6703	ENSG00000127445	PIN1	hs19	9945933	9960358	+	H. sapiens	0.0017297	0.004995	FALSE	FALSE
7374	ENSG00000104388	RAB2A	hs8	61429416	61536186	+	H. sapiens	0.00172468	0.004995	FALSE	FALSE
7199	ENSG00000240065	PSMB9	hs6	32811913	32827362	+	H. sapiens	0.00172171	0.00599401	FALSE	FALSE
3140	ENSG00000170264	FAM161A	hs2	62051989	62081278	-	H. sapiens	0.00172012	0.00599401	FALSE	FALSE
7396	ENSG00000108774	RAB5C	hs17	40276994	40307035	-	H. sapiens	0.00171906	0.00599401	FALSE	FALSE
37	ENSG00000204574	ABCF1	hs6	30539153	30564956	+	H. sapiens	0.00171679	0.00599401	FALSE	FALSE
6607	ENSG00000215021	PHB2	hs12	7074490	7079988	-	H. sapiens	0.00171235	0.00599401	FALSE	FALSE
3935	ENSG00000113648	H2AFY	hs5	134669590	134735604	-	H. sapiens	0.00171188	0.00599401	FALSE	FALSE
1164	ENSG00000162585	C1orf86	hs1	2115903	2144159	-	H. sapiens	0.00171102	0.00599401	FALSE	FALSE
2666	ENSG00000144048	DUSP11	hs2	73989311	74007284	-	H. sapiens	0.00170789	0.00599401	FALSE	FALSE
4467	ENSG00000140044	JDP2	hs14	75894419	75940814	+	H. sapiens	0.00170652	0.00599401	FALSE	FALSE
570	ENSG00000213465	ARL2	hs11	64781585	64789656	+	H. sapiens	0.00170364	0.00599401	FALSE	FALSE
7008	ENSG00000235194	PPP1R3E	hs14	23764852	23772057	-	H. sapiens	0.00170266	0.00599401	FALSE	FALSE
10570	ENSG00000156599	ZDHHC5	hs11	57435219	57468659	+	H. sapiens	0.00170159	0.00599401	FALSE	FALSE
646	ENSG00000174939	ASPHD1	hs16	29911696	29931185	+	H. sapiens	0.00170133	0.00599401	FALSE	FALSE
10134	ENSG00000103005	USB1	hs16	58033450	58055522	+	H. sapiens	0.00170031	0.00599401	FALSE	FALSE
8546	ENSG00000138074	SLC5A6	hs2	27422455	27435826	-	H. sapiens	0.00170023	0.00599401	FALSE	FALSE
3273	ENSG00000163520	FBLN2	hs3	13573824	13679922	+	H. sapiens	0.00169961	0.00599401	FALSE	FALSE
9874	ENSG00000215845	TSTD1	hs1	161007421	161008780	-	H. sapiens	0.00169834	0.00599401	FALSE	FALSE
4812	ENSG00000136110	LECT1	hs13	53277399	53313947	-	H. sapiens	0.00169725	0.00599401	FALSE	FALSE
9274	ENSG00000138336	TET1	hs10	70320413	70454239	+	H. sapiens	0.00169713	0.00599401	FALSE	FALSE
9895	ENSG00000155158	TTC39B	hs9	15163620	15307358	-	H. sapiens	0.00169654	0.00599401	FALSE	FALSE
1207	ENSG00000138658	C4orf21	hs4	113460492	113558151	-	H. sapiens	0.00169627	0.00599401	FALSE	FALSE
1512	ENSG00000107443	CCNJ	hs10	97803151	97820627	+	H. sapiens	0.00169621	0.00599401	FALSE	FALSE
1643	ENSG00000129596	CDO1	hs5	115140430	115152651	-	H. sapiens	0.00169585	0.00599401	FALSE	FALSE
4567	ENSG00000121774	KHDRBS1	hs1	32479430	32526451	+	H. sapiens	0.0016958	0.00599401	FALSE	FALSE
7132	ENSG00000105618	PRPF31	hs19	54618837	54635140	+	H. sapiens	0.00169339	0.00599401	FALSE	FALSE
10990	ENSG00000267041	ZNF850	hs19	37205285	37263727	-	H. sapiens	0.00169246	0.00599401	FALSE	FALSE
1109	ENSG00000176912	C18orf56	hs18	641320	658340	-	H. sapiens	0.00168216	0.00699301	FALSE	FALSE
9470	ENSG00000064545	TMEM161A	hs19	19229978	19249322	-	H. sapiens	0.00167792	0.00699301	FALSE	FALSE
5178	ENSG00000125505	MBOAT7	hs19	54677107	54693733	-	H. sapiens	0.00167617	0.00699301	FALSE	FALSE
8147	ENSG00000065665	SEC61A2	hs10	12171636	12211960	+	H. sapiens	0.00167506	0.00699301	FALSE	FALSE
7440	ENSG00000039560	RAI14	hs5	34656342	34832732	+	H. sapiens	0.00167476	0.00699301	FALSE	FALSE
2562	ENSG00000126698	DNAJC8	hs1	28525967	28559536	-	H. sapiens	0.00167231	0.00699301	FALSE	FALSE
8654	ENSG00000185669	SNAI3	hs16	88744090	88752901	-	H. sapiens	0.00166911	0.00699301	FALSE	FALSE
8741	ENSG00000140263	SORD	hs15	45315302	45369383	+	H. sapiens	0.00166341	0.00699301	FALSE	FALSE
8559	ENSG00000092068	SLC7A8	hs14	23594504	23652883	-	H. sapiens	0.00165965	0.00799201	FALSE	FALSE
943	ENSG00000165733	BMS1	hs10	43278249	43330385	+	H. sapiens	0.00165707	0.00799201	FALSE	FALSE
1911	ENSG00000170293	CMTM8	hs3	32280171	32411817	+	H. sapiens	0.00165305	0.00799201	FALSE	FALSE
2226	ENSG00000153015	CWC27	hs5	64064757	64314590	+	H. sapiens	0.0016429	0.00799201	FALSE	FALSE
6347	ENSG00000128050	PAICS	hs4	57301907	57327534	+	H. sapiens	0.00164188	0.00799201	FALSE	FALSE
1848	ENSG00000103249	CLCN7	hs16	1494935	1525581	-	H. sapiens	0.00164081	0.00799201	FALSE	FALSE
9989	ENSG00000130560	UBAC1	hs9	138824815	138853226	-	H. sapiens	0.00164079	0.00799201	FALSE	FALSE
4675	ENSG00000129911	KLF16	hs19	1852399	1863567	-	H. sapiens	0.00164008	0.00799201	FALSE	FALSE
8146	ENSG00000058262	SEC61A1	hs3	127770484	127790526	+	H. sapiens	0.00163782	0.00799201	FALSE	FALSE
4000	ENSG00000013583	HEBP1	hs12	13127798	13153207	-	H. sapiens	0.00163772	0.00799201	FALSE	FALSE
6338	ENSG00000165912	PACSIN3	hs11	47199076	47207994	-	H. sapiens	0.001633	0.00799201	FALSE	FALSE
2804	ENSG00000055332	EIF2AK2	hs2	37326353	37384208	-	H. sapiens	0.00163156	0.00799201	FALSE	FALSE
9662	ENSG00000197579	TOPORS	hs9	32540542	32552551	-	H. sapiens	0.00162758	0.00799201	FALSE	FALSE
10214	ENSG00000101558	VAPA	hs18	9913999	9960018	+	H. sapiens	0.00162027	0.00799201	FALSE	FALSE
596	ENSG00000125962	ARMCX5	hsX	101854096	101859087	+	H. sapiens	0.00161445	0.00799201	FALSE	FALSE
7790	ENSG00000067900	ROCK1	hs18	18526867	18691812	-	H. sapiens	0.00161439	0.00799201	FALSE	FALSE
458	ENSG00000198768	APCDD1L	hs20	57034157	57090187	-	H. sapiens	0.00161397	0.00799201	FALSE	FALSE
4026	ENSG00000163666	HESX1	hs3	57231944	57260549	-	H. sapiens	0.00161224	0.00799201	FALSE	FALSE
4386	ENSG00000114473	IQCG	hs3	197615946	197687013	-	H. sapiens	0.00161173	0.00799201	FALSE	FALSE
8009	ENSG00000189171	S100A13	hs1	153591263	153606568	-	H. sapiens	0.0016102	0.00799201	FALSE	FALSE
9454	ENSG00000181264	TMEM136	hs11	120195838	120204391	+	H. sapiens	0.0016095	0.00799201	FALSE	FALSE
3905	ENSG00000148308	GTF3C5	hs9	135906076	135933890	+	H. sapiens	0.00160821	0.00799201	FALSE	FALSE
3007	ENSG00000173153	ESRRA	hs11	64073044	64084215	+	H. sapiens	0.00160508	0.00999001	FALSE	FALSE
7517	ENSG00000185272	RBM11	hs21	15588451	15600693	+	H. sapiens	0.00160368	0.00999001	FALSE	FALSE
2773	ENSG00000184349	EFNA5	hs5	106712590	107006596	-	H. sapiens	0.0015985	0.00999001	FALSE	FALSE
4695	ENSG00000213160	KLHL23	hs2	170550998	170633499	+	H. sapiens	0.00159712	0.00999001	FALSE	FALSE
3392	ENSG00000096060	FKBP5	hs6	35541362	35696360	-	H. sapiens	0.00159602	0.00999001	FALSE	FALSE
2807	ENSG00000111361	EIF2B1	hs12	124104953	124118313	-	H. sapiens	0.00159585	0.00999001	FALSE	FALSE
6996	ENSG00000158615	PPP1R15B	hs1	204372515	204380919	-	H. sapiens	0.00159548	0.00999001	FALSE	FALSE
46	ENSG00000204427	ABHD16A	hs6	31654726	31671221	-	H. sapiens	0.00159501	0.00999001	FALSE	FALSE
6807	ENSG00000102024	PLS3	hsX	114795501	114885181	+	H. sapiens	0.00159355	0.00999001	FALSE	FALSE
5123	ENSG00000162889	MAPKAPK2	hs1	206858289	206907628	+	H. sapiens	0.00159231	0.00999001	FALSE	FALSE
2994	ENSG00000086619	ERO1LB	hs1	236378855	236445319	-	H. sapiens	0.00158037	0.00999001	FALSE	FALSE
4785	ENSG00000133706	LARS	hs5	145492601	145562223	-	H. sapiens	0.00157961	0.00999001	FALSE	FALSE
10687	ENSG00000121417	ZNF211	hs19	58141761	58154147	+	H. sapiens	0.0015793	0.00999001	FALSE	FALSE
2725	ENSG00000117298	ECE1	hs1	21543740	21671997	-	H. sapiens	0.00157898	0.00999001	FALSE	FALSE
2624	ENSG00000156162	DPY19L4	hs8	95731931	95806064	+	H. sapiens	0.00157837	0.00999001	FALSE	FALSE
6136	ENSG00000107672	NSMCE4A	hs10	123716603	123734732	-	H. sapiens	0.00157598	0.00999001	FALSE	FALSE
4053	ENSG00000127946	HIP1	hs7	75162621	75368280	-	H. sapiens	0.00156666	0.00999001	FALSE	FALSE
5623	ENSG00000100714	MTHFD1	hs14	64854749	64926722	+	H. sapiens	0.00156506	0.00999001	FALSE	FALSE
8374	ENSG00000064651	SLC12A2	hs5	127419458	127525380	+	H. sapiens	0.00156386	0.00999001	FALSE	FALSE
1370	ENSG00000167971	CASKIN1	hs16	2227184	2246526	-	H. sapiens	0.00155894	0.00999001	FALSE	FALSE
6057	ENSG00000055044	NOP58	hs2	203130439	203168389	+	H. sapiens	0.00155831	0.00999001	FALSE	FALSE
3553	ENSG00000109586	GALNT7	hs4	174089904	174245118	+	H. sapiens	0.0015536	0.010989	FALSE	FALSE
9245	ENSG00000241186	TDGF1	hs3	46616045	46668033	+	H. sapiens	0.00155266	0.011988	FALSE	FALSE
56	ENSG00000097007	ABL1	hs9	133589333	133763062	+	H. sapiens	0.00154742	0.011988	FALSE	FALSE
553	ENSG00000117713	ARID1A	hs1	27022524	27108595	+	H. sapiens	0.00154741	0.011988	FALSE	FALSE
5973	ENSG00000145912	NHP2	hs5	177576461	177580968	-	H. sapiens	0.00154723	0.011988	FALSE	FALSE
9212	ENSG00000133142	TCEAL4	hsX	102831159	102842657	+	H. sapiens	0.00154417	0.011988	FALSE	FALSE
6752	ENSG00000104368	PLAT	hs8	42032236	42065242	-	H. sapiens	0.00153745	0.011988	FALSE	FALSE
2288	ENSG00000178149	DALRD3	hs3	49052921	49059726	-	H. sapiens	0.00153739	0.011988	FALSE	FALSE
8909	ENSG00000100380	ST13	hs22	41220539	41253026	-	H. sapiens	0.00153527	0.011988	FALSE	FALSE
7297	ENSG00000183255	PTTG1IP	hs21	46269500	46293752	-	H. sapiens	0.00153052	0.012987	FALSE	FALSE
4187	ENSG00000204388	HSPA1B	hs6	31795512	31798031	+	H. sapiens	0.00152857	0.012987	FALSE	FALSE
7366	ENSG00000139832	RAB20	hs13	111175417	111214080	-	H. sapiens	0.00152649	0.012987	FALSE	FALSE
1533	ENSG00000122674	CCZ1	hs7	5938356	5965605	+	H. sapiens	0.00152604	0.012987	FALSE	FALSE
10236	ENSG00000173511	VEGFB	hs11	64002010	64006259	+	H. sapiens	0.00152426	0.012987	FALSE	FALSE
6397	ENSG00000173193	PARP14	hs3	122399465	122449687	+	H. sapiens	0.00152211	0.012987	FALSE	FALSE
9730	ENSG00000171853	TRAPPC12	hs2	3383446	3488865	+	H. sapiens	0.00152057	0.012987	FALSE	FALSE
2587	ENSG00000130158	DOCK6	hs19	11309971	11373157	-	H. sapiens	0.00152047	0.012987	FALSE	FALSE
9837	ENSG00000170892	TSEN34	hs19	54693789	54697585	+	H. sapiens	0.00151927	0.012987	FALSE	FALSE
9002	ENSG00000136874	STX17	hs9	102668915	102732618	+	H. sapiens	0.00151832	0.012987	FALSE	FALSE
4059	ENSG00000187837	HIST1H1C	hs6	26055968	26056699	-	H. sapiens	0.00151673	0.012987	FALSE	FALSE
3249	ENSG00000140525	FANCI	hs15	89787180	89860492	+	H. sapiens	0.00151491	0.012987	FALSE	TRUE
4795	ENSG00000182866	LCK	hs1	32716840	32751766	+	H. sapiens	0.0015117	0.012987	FALSE	FALSE
6038	ENSG00000106100	NOD1	hs7	30464143	30518400	-	H. sapiens	0.00151075	0.012987	FALSE	FALSE
5585	ENSG00000228253	MT-ATP8	hsMT	8366	8572	+	H. sapiens	0.0015092	0.012987	FALSE	FALSE
9581	ENSG00000116857	TMEM9	hs1	201103900	201140702	-	H. sapiens	0.00150382	0.012987	FALSE	FALSE
3492	ENSG00000172461	FUT9	hs6	96463860	96663488	+	H. sapiens	0.00150117	0.012987	FALSE	FALSE
434	ENSG00000006125	AP2B1	hs17	33905065	34053436	+	H. sapiens	0.00150102	0.012987	FALSE	FALSE
5199	ENSG00000166508	MCM7	hs7	99690351	99699563	-	H. sapiens	0.00150089	0.012987	FALSE	FALSE
9790	ENSG00000153827	TRIP12	hs2	230628554	230787955	-	H. sapiens	0.00150051	0.012987	FALSE	FALSE
6405	ENSG00000197702	PARVA	hs11	12398732	12552348	+	H. sapiens	0.00149963	0.012987	FALSE	FALSE
5632	ENSG00000132749	MTL5	hs11	68474908	68519032	-	H. sapiens	0.00149949	0.012987	FALSE	FALSE
7951	ENSG00000171848	RRM2	hs2	10262455	10271545	+	H. sapiens	0.00149865	0.012987	FALSE	TRUE
2866	ENSG00000115459	ELMOD3	hs2	85581517	85618875	+	H. sapiens	0.00149718	0.012987	FALSE	FALSE
4023	ENSG00000122557	HERPUD2	hs7	35672269	35735181	-	H. sapiens	0.00149702	0.012987	FALSE	FALSE
3831	ENSG00000116157	GPX7	hs1	53068044	53074723	+	H. sapiens	0.00149564	0.012987	FALSE	FALSE
10950	ENSG00000065029	ZNF76	hs6	35226686	35263762	+	H. sapiens	0.00149021	0.013986	FALSE	FALSE
9128	ENSG00000106290	TAF6	hs7	99704693	99717464	-	H. sapiens	0.001489	0.013986	FALSE	FALSE
7428	ENSG00000111247	RAD51AP1	hs12	4647950	4669214	+	H. sapiens	0.00148685	0.013986	FALSE	TRUE
10068	ENSG00000154277	UCHL1	hs4	41258430	41270472	+	H. sapiens	0.00148328	0.013986	FALSE	FALSE
11022	ENSG00000235109	ZSCAN31	hs6	28292470	28324048	-	H. sapiens	0.00148171	0.013986	FALSE	FALSE
5598	ENSG00000125144	MT1G	hs16	56700643	56701977	-	H. sapiens	0.00147963	0.014985	FALSE	FALSE
2641	ENSG00000157538	DSCR3	hs21	38595721	38640262	-	H. sapiens	0.00147762	0.014985	FALSE	FALSE
7984	ENSG00000130347	RTN4IP1	hs6	107018903	107077373	-	H. sapiens	0.00147484	0.014985	FALSE	FALSE
824	ENSG00000105393	BABAM1	hs19	17378159	17392058	+	H. sapiens	0.00147262	0.015984	FALSE	FALSE
8769	ENSG00000008294	SPAG9	hs17	49039535	49198226	-	H. sapiens	0.00147123	0.015984	FALSE	FALSE
4102	ENSG00000198830	HMGN2	hs1	26798941	26802463	+	H. sapiens	0.00147099	0.015984	FALSE	FALSE
1769	ENSG00000188419	CHM	hsX	85116185	85302566	-	H. sapiens	0.00146982	0.015984	FALSE	FALSE
2650	ENSG00000125821	DTD1	hs20	18568537	18744561	+	H. sapiens	0.00146792	0.015984	FALSE	FALSE
2758	ENSG00000122547	EEPD1	hs7	36192758	36341152	+	H. sapiens	0.00146682	0.015984	FALSE	FALSE
7655	ENSG00000067560	RHOA	hs3	49396578	49450431	-	H. sapiens	0.0014642	0.015984	FALSE	FALSE
7068	ENSG00000126432	PRDX5	hs11	64085560	64089283	+	H. sapiens	0.00146344	0.015984	FALSE	FALSE
6725	ENSG00000197181	PIWIL2	hs8	22132810	22215076	+	H. sapiens	0.00145941	0.015984	FALSE	FALSE
1963	ENSG00000135775	COG2	hs1	230778235	230829728	+	H. sapiens	0.00145908	0.015984	FALSE	FALSE
816	ENSG00000117411	B4GALT2	hs1	44444615	44456840	+	H. sapiens	0.00145278	0.015984	FALSE	FALSE
1855	ENSG00000184697	CLDN6	hs16	3064713	3070072	-	H. sapiens	0.00144989	0.015984	FALSE	FALSE
3671	ENSG00000124767	GLO1	hs6	38643701	38670917	-	H. sapiens	0.00144755	0.015984	FALSE	FALSE
8861	ENSG00000100883	SRP54	hs14	35451163	35498773	+	H. sapiens	0.00144668	0.015984	FALSE	FALSE
2831	ENSG00000161960	EIF4A1	hs17	7476024	7482323	+	H. sapiens	0.00144641	0.015984	FALSE	FALSE
4697	ENSG00000183655	KLHL25	hs15	86302554	86338261	-	H. sapiens	0.00144608	0.015984	FALSE	FALSE
5827	ENSG00000125912	NCLN	hs19	3185561	3209573	+	H. sapiens	0.00144593	0.015984	FALSE	FALSE
2851	ENSG00000006744	ELAC2	hs17	12895708	12921504	-	H. sapiens	0.00144361	0.015984	FALSE	FALSE
4672	ENSG00000118922	KLF12	hs13	74260226	74708394	-	H. sapiens	0.00144355	0.015984	FALSE	FALSE
3066	ENSG00000158769	F11R	hs1	160965001	160991138	-	H. sapiens	0.00144348	0.015984	FALSE	FALSE
5451	ENSG00000101928	MOSPD1	hsX	134021656	134049297	-	H. sapiens	0.00144311	0.015984	FALSE	FALSE
11004	ENSG00000117174	ZNHIT6	hs1	86115106	86174116	-	H. sapiens	0.0014397	0.016983	FALSE	FALSE
10028	ENSG00000077152	UBE2T	hs1	202300785	202311108	-	H. sapiens	0.00143847	0.016983	FALSE	TRUE
6585	ENSG00000161395	PGAP3	hs17	37827375	37853050	-	H. sapiens	0.00143836	0.016983	FALSE	FALSE
1983	ENSG00000081052	COL4A4	hs2	227867427	228028829	-	H. sapiens	0.00143746	0.016983	FALSE	FALSE
4994	ENSG00000168056	LTBP3	hs11	65306276	65326401	-	H. sapiens	0.00143485	0.016983	FALSE	FALSE
5318	ENSG00000109736	MFSD10	hs4	2932288	2936586	-	H. sapiens	0.00143126	0.017982	FALSE	FALSE
10304	ENSG00000140105	WARS	hs14	100800125	100843142	-	H. sapiens	0.00142989	0.017982	FALSE	FALSE
8122	ENSG00000205138	SDHAF1	hs19	36486090	36487220	+	H. sapiens	0.00142661	0.017982	FALSE	FALSE
8126	ENSG00000204370	SDHD	hs11	111957497	111990353	+	H. sapiens	0.00142497	0.017982	FALSE	FALSE
1939	ENSG00000198791	CNOT7	hs8	17086737	17104387	-	H. sapiens	0.00142421	0.017982	FALSE	FALSE
2177	ENSG00000175215	CTDSP2	hs12	58213710	58240522	-	H. sapiens	0.0014189	0.017982	FALSE	FALSE
7541	ENSG00000163694	RBM47	hs4	40425272	40632892	-	H. sapiens	0.00141809	0.017982	FALSE	FALSE
5366	ENSG00000170854	MINA	hs3	97660662	97691301	-	H. sapiens	0.00141459	0.017982	FALSE	FALSE
9668	ENSG00000186283	TOR3A	hs1	179050512	179067158	+	H. sapiens	0.00141179	0.017982	FALSE	FALSE
267	ENSG00000118507	AKAP7	hs6	131456806	131604675	+	H. sapiens	0.00141113	0.017982	FALSE	FALSE
7858	ENSG00000241343	RPL36A	hsX	100645812	100651105	+	H. sapiens	0.00141097	0.017982	FALSE	FALSE
4677	ENSG00000067082	KLF6	hs10	3818188	3827473	-	H. sapiens	0.0014101	0.017982	FALSE	TRUE
8890	ENSG00000008324	SS18L2	hs3	42623332	42636606	+	H. sapiens	0.00140747	0.017982	FALSE	FALSE
7707	ENSG00000136104	RNASEH2B	hs13	51483814	51544592	+	H. sapiens	0.00140465	0.017982	FALSE	FALSE
3592	ENSG00000001084	GCLC	hs6	53362139	53481768	-	H. sapiens	0.00140196	0.017982	FALSE	FALSE
2492	ENSG00000166938	DIS3L	hs15	66585555	66626236	+	H. sapiens	0.00140087	0.017982	FALSE	FALSE
1120	ENSG00000167747	C19orf48	hs19	51300961	51308186	-	H. sapiens	0.0013953	0.017982	FALSE	FALSE
9801	ENSG00000173113	TRMT112	hs11	64083932	64085556	-	H. sapiens	0.00139418	0.017982	FALSE	FALSE
6388	ENSG00000124171	PARD6B	hs20	49348081	49373332	+	H. sapiens	0.00139366	0.017982	FALSE	FALSE
1023	ENSG00000082153	BZW1	hs2	201675317	201688569	+	H. sapiens	0.00139337	0.017982	FALSE	FALSE
4579	ENSG00000164961	KIAA0196	hs8	126036502	126104082	-	H. sapiens	0.00139148	0.018981	FALSE	FALSE
7818	ENSG00000122484	RPAP2	hs1	92764522	92867613	+	H. sapiens	0.00139115	0.01998	FALSE	FALSE
8131	ENSG00000166562	SEC11C	hs18	56806709	56826068	+	H. sapiens	0.00139038	0.01998	FALSE	FALSE
6742	ENSG00000123739	PLA2G12A	hs4	110631145	110651233	-	H. sapiens	0.001388	0.01998	FALSE	FALSE
1695	ENSG00000143702	CEP170	hs1	243287730	243418650	-	H. sapiens	0.00138439	0.01998	FALSE	FALSE
1811	ENSG00000144021	CIAO1	hs2	96931870	96939087	+	H. sapiens	0.00138163	0.01998	FALSE	FALSE
3222	ENSG00000180488	FAM73A	hs1	78245309	78344106	+	H. sapiens	0.00138066	0.01998	FALSE	FALSE
2678	ENSG00000139318	DUSP6	hs12	89741009	89747048	-	H. sapiens	0.00138063	0.01998	FALSE	FALSE
1950	ENSG00000174469	CNTNAP2	hs7	145813453	148118090	+	H. sapiens	0.00137904	0.01998	FALSE	FALSE
5571	ENSG00000113318	MSH3	hs5	79950467	80172279	+	H. sapiens	0.00137805	0.01998	FALSE	FALSE
7226	ENSG00000183527	PSMG1	hs21	40546695	40555777	-	H. sapiens	0.00137795	0.01998	FALSE	FALSE
8020	ENSG00000142230	SAE1	hs19	47616531	47713886	+	H. sapiens	0.00137413	0.01998	FALSE	FALSE
10435	ENSG00000196419	XRCC6	hs22	42017123	42060044	+	H. sapiens	0.0013735	0.01998	FALSE	FALSE
256	ENSG00000004455	AK2	hs1	33473585	33546597	-	H. sapiens	0.00137195	0.020979	FALSE	FALSE
3854	ENSG00000198055	GRK6	hs5	176830205	176869902	+	H. sapiens	0.00137163	0.020979	FALSE	TRUE
2523	ENSG00000172869	DMXL1	hs5	118373467	118584833	+	H. sapiens	0.00136621	0.020979	FALSE	FALSE
4587	ENSG00000047578	KIAA0556	hs16	27561454	27791690	+	H. sapiens	0.00136294	0.020979	FALSE	FALSE
3164	ENSG00000146067	FAM193B	hs5	176946789	176981542	-	H. sapiens	0.00136153	0.020979	FALSE	FALSE
5710	ENSG00000085274	MYNN	hs3	169490619	169507504	+	H. sapiens	0.00136079	0.020979	FALSE	FALSE
7634	ENSG00000182175	RGMA	hs15	93586636	93632433	-	H. sapiens	0.00136017	0.020979	FALSE	FALSE
7805	ENSG00000198064	RP11-347C12.1	hs16	30234258	30265831	-	H. sapiens	0.00135907	0.020979	FALSE	FALSE
6581	ENSG00000226784	PGAM4	hsX	77223458	77225135	-	H. sapiens	0.00135892	0.020979	FALSE	FALSE
8673	ENSG00000124380	SNRNP27	hs2	70120692	70132707	+	H. sapiens	0.00135804	0.020979	FALSE	FALSE
3506	ENSG00000163251	FZD5	hs2	208627310	208634287	-	H. sapiens	0.00135726	0.020979	FALSE	FALSE
2115	ENSG00000088766	CRLS1	hs20	5986736	6020699	+	H. sapiens	0.00135642	0.020979	FALSE	TRUE
3789	ENSG00000068394	GPKOW	hsX	48970334	48980151	-	H. sapiens	0.00135424	0.020979	FALSE	FALSE
4646	ENSG00000079616	KIF22	hs16	29802040	29816706	+	H. sapiens	0.0013515	0.020979	FALSE	TRUE
510	ENSG00000175220	ARHGAP1	hs11	46698630	46722165	-	H. sapiens	0.00135013	0.020979	FALSE	FALSE
736	ENSG00000241837	ATP5O	hs21	35275757	35288284	-	H. sapiens	0.00134728	0.021978	FALSE	FALSE
8473	ENSG00000136868	SLC31A1	hs9	115983808	116028674	+	H. sapiens	0.00134498	0.021978	FALSE	FALSE
4185	ENSG00000187522	HSPA14	hs10	14880163	14913740	+	H. sapiens	0.00134464	0.021978	FALSE	FALSE
6339	ENSG00000117115	PADI2	hs1	17393256	17445948	-	H. sapiens	0.00134322	0.021978	FALSE	FALSE
5540	ENSG00000182180	MRPS16	hs10	75006510	75012451	-	H. sapiens	0.00134187	0.021978	FALSE	FALSE
10077	ENSG00000070010	UFD1L	hs22	19437433	19466738	-	H. sapiens	0.00134098	0.021978	FALSE	FALSE
2285	ENSG00000134780	DAGLA	hs11	61447905	61514473	+	H. sapiens	0.00134052	0.021978	FALSE	FALSE
4639	ENSG00000130294	KIF1A	hs2	241653181	241759725	-	H. sapiens	0.00134003	0.021978	FALSE	FALSE
4862	ENSG00000214194	LINC00998	hs7	112756773	112758668	-	H. sapiens	0.00133894	0.021978	FALSE	FALSE
3832	ENSG00000164294	GPX8	hs5	54455946	54462899	+	H. sapiens	0.00133885	0.021978	FALSE	FALSE
2955	ENSG00000227184	EPPK1	hs8	144939497	144952632	-	H. sapiens	0.00133878	0.021978	FALSE	FALSE
783	ENSG00000127423	AUNIP	hs1	26158414	26185903	-	H. sapiens	0.00133707	0.021978	FALSE	FALSE
8443	ENSG00000176274	SLC25A53	hsX	103343898	103401708	-	H. sapiens	0.00133624	0.021978	FALSE	FALSE
116	ENSG00000075624	ACTB	hs7	5566782	5603415	-	H. sapiens	0.00133462	0.021978	FALSE	FALSE
10502	ENSG00000185670	ZBTB3	hs11	62515791	62521660	-	H. sapiens	0.00133251	0.021978	FALSE	FALSE
4584	ENSG00000166398	KIAA0355	hs19	34745442	34846491	+	H. sapiens	0.00133224	0.021978	FALSE	FALSE
246	ENSG00000042286	AIFM2	hs10	71857979	71892690	-	H. sapiens	0.00133082	0.021978	FALSE	FALSE
5369	ENSG00000270136	MINOS1-NBL1	hs1	19923473	19984549	+	H. sapiens	0.0013285	0.021978	FALSE	FALSE
3723	ENSG00000172380	GNG12	hs1	68167149	68299150	-	H. sapiens	0.00132637	0.021978	FALSE	FALSE
953	ENSG00000176720	BOK	hs2	242498136	242513546	+	H. sapiens	0.00132598	0.021978	FALSE	FALSE
10873	ENSG00000189190	ZNF600	hs19	53267448	53290044	-	H. sapiens	0.00132577	0.021978	FALSE	FALSE
5570	ENSG00000095002	MSH2	hs2	47630108	47789450	+	H. sapiens	0.0013256	0.021978	FALSE	TRUE
1130	ENSG00000235034	C19orf81	hs19	51152702	51162567	+	H. sapiens	0.00132339	0.021978	FALSE	FALSE
6079	ENSG00000135838	NPL	hs1	182758428	182799519	+	H. sapiens	0.00132021	0.021978	FALSE	FALSE
6382	ENSG00000162073	PAQR4	hs16	3019246	3023490	+	H. sapiens	0.00131903	0.021978	FALSE	FALSE
9918	ENSG00000136295	TTYH3	hs7	2671585	2704436	+	H. sapiens	0.00131756	0.021978	FALSE	FALSE
9712	ENSG00000131323	TRAF3	hs14	103243813	103377837	+	H. sapiens	0.00131741	0.021978	FALSE	FALSE
4110	ENSG00000100292	HMOX1	hs22	35776354	35790207	+	H. sapiens	0.00131704	0.021978	FALSE	FALSE
8379	ENSG00000158296	SLC13A3	hs20	45186463	45304714	-	H. sapiens	0.0013141	0.021978	FALSE	FALSE
6520	ENSG00000090857	PDPR	hs16	70147529	70195203	+	H. sapiens	0.00131286	0.021978	FALSE	FALSE
4854	ENSG00000131914	LIN28A	hs1	26737269	26756213	+	H. sapiens	0.00131147	0.021978	FALSE	FALSE
8900	ENSG00000176101	SSNA1	hs9	140083099	140084822	+	H. sapiens	0.00130718	0.021978	FALSE	FALSE
7051	ENSG00000159182	PRAC1	hs17	46799084	46799884	-	H. sapiens	0.00130515	0.021978	FALSE	FALSE
5478	ENSG00000254858	MPV17L2	hs19	18303992	18307758	+	H. sapiens	0.00130459	0.021978	FALSE	FALSE
9867	ENSG00000167721	TSR1	hs17	2225797	2240801	-	H. sapiens	0.00130418	0.021978	FALSE	FALSE
10895	ENSG00000121864	ZNF639	hs3	179040779	179053323	+	H. sapiens	0.00130418	0.021978	FALSE	FALSE
7598	ENSG00000054967	RELT	hs11	73087309	73108519	+	H. sapiens	0.00130418	0.021978	FALSE	FALSE
10491	ENSG00000066422	ZBTB11	hs3	101367733	101396339	-	H. sapiens	0.00130223	0.021978	FALSE	FALSE
5143	ENSG00000007047	MARK4	hs19	45582546	45808541	+	H. sapiens	0.00130131	0.021978	FALSE	FALSE
7133	ENSG00000134748	PRPF38A	hs1	52870236	52886511	+	H. sapiens	0.00129982	0.021978	FALSE	FALSE
7965	ENSG00000081019	RSBN1	hs1	114304454	114355098	-	H. sapiens	0.00129968	0.021978	FALSE	FALSE
8935	ENSG00000010270	STARD3NL	hs7	38217824	38270272	+	H. sapiens	0.0012971	0.022977	FALSE	FALSE
6566	ENSG00000178921	PFAS	hs17	8150936	8173809	+	H. sapiens	0.00129584	0.022977	FALSE	FALSE
9845	ENSG00000171045	TSNARE1	hs8	143293441	143484601	-	H. sapiens	0.00129428	0.022977	FALSE	FALSE
2341	ENSG00000179958	DCTPP1	hs16	30434940	30441396	-	H. sapiens	0.00128958	0.022977	FALSE	FALSE
4339	ENSG00000111653	ING4	hs12	6759446	6772314	-	H. sapiens	0.00128525	0.022977	FALSE	FALSE
9757	ENSG00000121060	TRIM25	hs17	54965270	54991399	-	H. sapiens	0.0012837	0.022977	FALSE	FALSE
6819	ENSG00000185664	PMEL	hs12	56347889	56367101	-	H. sapiens	0.0012832	0.022977	FALSE	FALSE
8652	ENSG00000135632	SMYD5	hs2	73441350	73454365	+	H. sapiens	0.00128251	0.022977	FALSE	FALSE
7559	ENSG00000135870	RC3H1	hs1	173900352	173991435	-	H. sapiens	0.00128168	0.022977	FALSE	FALSE
2119	ENSG00000005469	CROT	hs7	86974997	87029111	+	H. sapiens	0.00128036	0.022977	FALSE	FALSE
1022	ENSG00000112578	BYSL	hs6	41888926	41900784	+	H. sapiens	0.00127934	0.022977	FALSE	FALSE
7702	ENSG00000155906	RMND1	hs6	151725989	151773259	-	H. sapiens	0.00127655	0.022977	FALSE	FALSE
2027	ENSG00000119723	COQ6	hs14	74416629	74430373	+	H. sapiens	0.00127359	0.022977	FALSE	FALSE
980	ENSG00000078725	BRINP1	hs9	121915736	122131745	-	H. sapiens	0.00127107	0.022977	FALSE	FALSE
518	ENSG00000128805	ARHGAP22	hs10	49654077	49864310	-	H. sapiens	0.00126977	0.022977	FALSE	FALSE
7982	ENSG00000133318	RTN3	hs11	63448918	63527363	+	H. sapiens	0.00126355	0.022977	FALSE	FALSE
2075	ENSG00000169169	CPT1C	hs19	50194155	50216988	+	H. sapiens	0.00126275	0.022977	FALSE	FALSE
7355	ENSG00000090565	RAB11FIP3	hs16	475619	573011	+	H. sapiens	0.00126037	0.022977	FALSE	FALSE
2568	ENSG00000013563	DNASE1L1	hsX	153629579	153640449	-	H. sapiens	0.00126028	0.022977	FALSE	FALSE
8188	ENSG00000250722	SEPP1	hs5	42799982	42887494	-	H. sapiens	0.00125966	0.022977	FALSE	FALSE
9966	ENSG00000141759	TXNL4A	hs18	77732867	77793949	-	H. sapiens	0.0012586	0.022977	FALSE	FALSE
9527	ENSG00000149582	TMEM25	hs11	118401756	118417995	+	H. sapiens	0.00125762	0.022977	FALSE	FALSE
1737	ENSG00000143942	CHAC2	hs2	53994929	54002333	+	H. sapiens	0.00125755	0.022977	FALSE	FALSE
9264	ENSG00000218336	TENM3	hs4	183065140	183724177	+	H. sapiens	0.0012572	0.022977	FALSE	FALSE
6455	ENSG00000135749	PCNXL2	hs1	233119181	233431459	-	H. sapiens	0.00125581	0.022977	FALSE	FALSE
1540	ENSG00000198087	CD2AP	hs6	47445525	47594999	+	H. sapiens	0.0012555	0.022977	FALSE	FALSE
10516	ENSG00000204859	ZBTB48	hs1	6640061	6649340	+	H. sapiens	0.00125495	0.022977	FALSE	FALSE
8347	ENSG00000105738	SIPA1L3	hs19	38397868	38699012	+	H. sapiens	0.00125467	0.022977	FALSE	FALSE
10999	ENSG00000184635	ZNF93	hs19	20011722	20046384	+	H. sapiens	0.00125441	0.022977	FALSE	FALSE
5376	ENSG00000129534	MIS18BP1	hs14	45672393	45722743	-	H. sapiens	0.00125422	0.022977	FALSE	TRUE
6447	ENSG00000078674	PCM1	hs8	17780349	17885478	+	H. sapiens	0.0012526	0.022977	FALSE	FALSE
3858	ENSG00000164284	GRPEL2	hs5	148724993	148734146	+	H. sapiens	0.00125209	0.022977	FALSE	FALSE
6670	ENSG00000069943	PIGB	hs15	55611158	55647846	+	H. sapiens	0.001252	0.022977	FALSE	FALSE
7742	ENSG00000108523	RNF167	hs17	4843303	4848517	+	H. sapiens	0.00124976	0.022977	FALSE	FALSE
4766	ENSG00000185896	LAMP1	hs13	113951556	113977987	+	H. sapiens	0.00124942	0.022977	FALSE	FALSE
2414	ENSG00000139726	DENR	hs12	123237321	123255611	+	H. sapiens	0.00124929	0.022977	FALSE	FALSE
9591	ENSG00000120802	TMPO	hs12	98909290	98944157	+	H. sapiens	0.00124915	0.022977	FALSE	TRUE
9316	ENSG00000177683	THAP5	hs7	108194987	108210194	-	H. sapiens	0.00124756	0.022977	FALSE	FALSE
7281	ENSG00000127329	PTPRB	hs12	70910630	71031220	-	H. sapiens	0.00124675	0.022977	FALSE	FALSE
72	ENSG00000167315	ACAA2	hs18	47309869	47340330	-	H. sapiens	0.00124654	0.022977	FALSE	FALSE
4722	ENSG00000102753	KPNA3	hs13	50273447	50367057	-	H. sapiens	0.00124525	0.022977	FALSE	FALSE
10026	ENSG00000107341	UBE2R2	hs9	33817565	33920402	+	H. sapiens	0.0012444	0.022977	FALSE	FALSE
3206	ENSG00000153310	FAM49B	hs8	130851839	131029375	-	H. sapiens	0.00124312	0.022977	FALSE	FALSE
2160	ENSG00000101811	CSTF2	hsX	100075384	100095921	+	H. sapiens	0.00123908	0.022977	FALSE	FALSE
4773	ENSG00000115365	LANCL1	hs2	211295973	211342376	-	H. sapiens	0.00123776	0.022977	FALSE	FALSE
5299	ENSG00000206562	METTL6	hs3	15422782	15482073	-	H. sapiens	0.00123684	0.022977	FALSE	FALSE
1231	ENSG00000130349	C6orf203	hs6	107349407	107372546	+	H. sapiens	0.00123681	0.022977	FALSE	FALSE
5341	ENSG00000143198	MGST3	hs1	165600098	165631033	+	H. sapiens	0.00123615	0.022977	FALSE	FALSE
1886	ENSG00000104853	CLPTM1	hs19	45457842	45496599	+	H. sapiens	0.00123552	0.022977	FALSE	FALSE
9117	ENSG00000172660	TAF15	hs17	34136459	34191619	+	H. sapiens	0.00123465	0.022977	FALSE	TRUE
9656	ENSG00000184428	TOP1MT	hs8	144386554	144442149	-	H. sapiens	0.00123225	0.022977	FALSE	FALSE
2179	ENSG00000137770	CTDSPL2	hs15	44719432	44821236	+	H. sapiens	0.00123059	0.022977	FALSE	FALSE
4875	ENSG00000114988	LMAN2L	hs2	97371666	97405801	-	H. sapiens	0.00122929	0.022977	FALSE	FALSE
1318	ENSG00000058404	CAMK2B	hs7	44256749	44374176	-	H. sapiens	0.00122921	0.022977	FALSE	FALSE
875	ENSG00000103507	BCKDK	hs16	31117428	31124110	+	H. sapiens	0.00122919	0.022977	FALSE	FALSE
6453	ENSG00000160299	PCNT	hs21	47744036	47865682	+	H. sapiens	0.00122751	0.023976	FALSE	FALSE
7630	ENSG00000064490	RFXANK	hs19	19303008	19312678	+	H. sapiens	0.0012272	0.023976	FALSE	FALSE
10317	ENSG00000071462	WBSCR22	hs7	73097355	73119491	+	H. sapiens	0.00122632	0.023976	FALSE	FALSE
7824	ENSG00000103494	RPGRIP1L	hs16	53631595	53737850	-	H. sapiens	0.00122606	0.023976	FALSE	FALSE
4247	ENSG00000134049	IER3IP1	hs18	44681413	44702745	-	H. sapiens	0.00122525	0.023976	FALSE	FALSE
586	ENSG00000170632	ARMC10	hs7	102715328	102740205	+	H. sapiens	0.00122467	0.023976	FALSE	FALSE
8625	ENSG00000116698	SMG7	hs1	183441351	183567381	+	H. sapiens	0.00122341	0.023976	FALSE	FALSE
2881	ENSG00000161671	EMC10	hs19	50979657	50986608	+	H. sapiens	0.00122133	0.023976	FALSE	FALSE
3701	ENSG00000163655	GMPS	hs3	155588325	155661815	+	H. sapiens	0.00121878	0.023976	FALSE	FALSE
6538	ENSG00000242265	PEG10	hs7	94285637	94299007	+	H. sapiens	0.00121831	0.023976	FALSE	FALSE
5483	ENSG00000020922	MRE11A	hs11	94152895	94227074	-	H. sapiens	0.00121755	0.023976	FALSE	FALSE
10787	ENSG00000131116	ZNF428	hs19	44111371	44124026	-	H. sapiens	0.00121676	0.023976	FALSE	FALSE
8865	ENSG00000096063	SRPK1	hs6	35800743	35889119	-	H. sapiens	0.00121662	0.023976	FALSE	FALSE
4161	ENSG00000182601	HS3ST4	hs16	25703347	26149009	+	H. sapiens	0.00121645	0.023976	FALSE	FALSE
7932	ENSG00000142937	RPS8	hs1	45240923	45244451	+	H. sapiens	0.00121555	0.023976	FALSE	FALSE
2124	ENSG00000140577	CRTC3	hs15	91073157	91188577	+	H. sapiens	0.00121552	0.023976	FALSE	FALSE
9184	ENSG00000197226	TBC1D9B	hs5	179289066	179334859	-	H. sapiens	0.0012153	0.023976	FALSE	FALSE
8034	ENSG00000136715	SAP130	hs2	128698791	128785694	-	H. sapiens	0.0012148	0.023976	FALSE	FALSE
983	ENSG00000254999	BRK1	hs3	10157276	10168874	+	H. sapiens	0.00121463	0.023976	FALSE	FALSE
10909	ENSG00000171161	ZNF672	hs1	249132409	249143716	+	H. sapiens	0.00121339	0.023976	FALSE	FALSE
4902	ENSG00000064547	LPAR2	hs19	19734477	19739739	-	H. sapiens	0.00121268	0.023976	FALSE	FALSE
8086	ENSG00000164265	SCGB3A2	hs5	147250245	147261754	+	H. sapiens	0.00121231	0.023976	FALSE	FALSE
9053	ENSG00000157303	SUSD3	hs9	95820989	95847420	+	H. sapiens	0.00121228	0.023976	FALSE	FALSE
1440	ENSG00000144395	CCDC150	hs2	197504278	197628214	+	H. sapiens	0.00121211	0.023976	FALSE	TRUE
6943	ENSG00000186951	PPARA	hs22	46546424	46639653	+	H. sapiens	0.0012115	0.023976	FALSE	FALSE
5298	ENSG00000138382	METTL5	hs2	170666591	170681441	-	H. sapiens	0.00121111	0.023976	FALSE	FALSE
8191	ENSG00000138758	SEPT11	hs4	77870856	77961537	+	H. sapiens	0.00120607	0.024975	FALSE	FALSE
4251	ENSG00000165948	IFI27L1	hs14	94547628	94570192	+	H. sapiens	0.00120577	0.024975	FALSE	FALSE
6258	ENSG00000130558	OLFM1	hs9	137967268	138013025	+	H. sapiens	0.00120285	0.024975	FALSE	FALSE
1459	ENSG00000180329	CCDC43	hs17	42750437	42767147	-	H. sapiens	0.0012001	0.024975	FALSE	FALSE
8988	ENSG00000082146	STRADB	hs2	202252581	202345569	+	H. sapiens	0.00119928	0.024975	FALSE	FALSE
2933	ENSG00000095203	EPB41L4B	hs9	111934255	112083244	-	H. sapiens	0.00119781	0.024975	FALSE	FALSE
7041	ENSG00000100239	PPP6R2	hs22	50781733	50883514	+	H. sapiens	0.00119713	0.024975	FALSE	FALSE
4036	ENSG00000197568	HHLA3	hs1	70820488	70851022	+	H. sapiens	0.00119667	0.024975	FALSE	FALSE
2284	ENSG00000173402	DAG1	hs3	49506146	49573048	+	H. sapiens	0.00119666	0.024975	FALSE	FALSE
7564	ENSG00000136144	RCBTB1	hs13	50106082	50159719	-	H. sapiens	0.00119628	0.024975	FALSE	FALSE
2564	ENSG00000119661	DNAL1	hs14	74111578	74170435	+	H. sapiens	0.00119626	0.024975	FALSE	FALSE
6002	ENSG00000114857	NKTR	hs3	42642106	42690227	+	H. sapiens	0.00119537	0.024975	FALSE	TRUE
10019	ENSG00000156587	UBE2L6	hs11	57319129	57335757	-	H. sapiens	0.00119534	0.024975	FALSE	FALSE
9543	ENSG00000121775	TMEM39B	hs1	32537632	32568467	+	H. sapiens	0.00119477	0.024975	FALSE	FALSE
6401	ENSG00000137817	PARP6	hs15	72533522	72565340	-	H. sapiens	0.00119142	0.024975	FALSE	FALSE
7878	ENSG00000118705	RPN2	hs20	35806813	35870022	+	H. sapiens	0.00119137	0.024975	FALSE	FALSE
235	ENSG00000168710	AHCYL1	hs1	110527308	110566357	+	H. sapiens	0.00119081	0.024975	FALSE	FALSE
1293	ENSG00000108878	CACNG1	hs17	65040706	65052909	+	H. sapiens	0.00119067	0.024975	FALSE	FALSE
313	ENSG00000100601	ALKBH1	hs14	78138747	78174363	-	H. sapiens	0.00119011	0.024975	FALSE	FALSE
3900	ENSG00000122034	GTF3A	hs13	27998681	28009958	+	H. sapiens	0.00118954	0.025974	FALSE	FALSE
2992	ENSG00000099219	ERMP1	hs9	5765076	5833117	-	H. sapiens	0.00118917	0.025974	FALSE	FALSE
470	ENSG00000101474	APMAP	hs20	24943561	24973615	-	H. sapiens	0.00118911	0.025974	FALSE	FALSE
1810	ENSG00000258289	CHURC1	hs14	65381079	65411309	+	H. sapiens	0.00118782	0.025974	FALSE	FALSE
10414	ENSG00000076924	XAB2	hs19	7684411	7694451	-	H. sapiens	0.00118416	0.025974	FALSE	FALSE
3827	ENSG00000166123	GPT2	hs16	46918290	46965209	+	H. sapiens	0.00118245	0.025974	FALSE	FALSE
3939	ENSG00000132475	H3F3B	hs17	73772515	73781974	-	H. sapiens	0.00118047	0.025974	FALSE	FALSE
6277	ENSG00000091651	ORC6	hs16	46723555	46732306	+	H. sapiens	0.00117764	0.025974	FALSE	FALSE
498	ENSG00000004059	ARF5	hs7	127228399	127231759	+	H. sapiens	0.00117729	0.025974	FALSE	FALSE
5822	ENSG00000071051	NCK2	hs2	106361354	106510730	+	H. sapiens	0.00117588	0.025974	FALSE	FALSE
5325	ENSG00000164073	MFSD8	hs4	128838960	128887150	-	H. sapiens	0.00117464	0.025974	FALSE	FALSE
9821	ENSG00000083067	TRPM3	hs9	73143979	74061820	-	H. sapiens	0.00117449	0.025974	FALSE	FALSE
1918	ENSG00000100528	CNIH1	hs14	54893654	54908149	-	H. sapiens	0.00117359	0.025974	FALSE	FALSE
7117	ENSG00000185238	PRMT3	hs11	20409076	20530840	+	H. sapiens	0.00117301	0.025974	FALSE	FALSE
6495	ENSG00000197461	PDGFA	hs7	536895	559933	-	H. sapiens	0.00117291	0.025974	FALSE	FALSE
5545	ENSG00000122140	MRPS2	hs9	138391830	138396519	+	H. sapiens	0.00117199	0.025974	FALSE	TRUE
5300	ENSG00000185432	METTL7A	hs12	51317255	51326300	+	H. sapiens	0.00117193	0.025974	FALSE	FALSE
5597	ENSG00000198417	MT1F	hs16	56691606	56694610	+	H. sapiens	0.00117135	0.025974	FALSE	FALSE
7785	ENSG00000142327	RNPEPL1	hs2	241505221	241520789	+	H. sapiens	0.00116963	0.025974	FALSE	FALSE
435	ENSG00000161203	AP2M1	hs3	183892477	183901879	+	H. sapiens	0.00116935	0.025974	FALSE	FALSE
2626	ENSG00000092964	DPYSL2	hs8	26371791	26515694	+	H. sapiens	0.00116875	0.025974	FALSE	FALSE
3650	ENSG00000182963	GJC1	hs17	42875816	42908184	-	H. sapiens	0.00116814	0.025974	FALSE	FALSE
1881	ENSG00000074201	CLNS1A	hs11	77225981	77348850	-	H. sapiens	0.00116814	0.025974	FALSE	FALSE
8753	ENSG00000125285	SOX21	hs13	95361886	95364389	-	H. sapiens	0.001168	0.025974	FALSE	FALSE
820	ENSG00000118276	B4GALT6	hs18	29202210	29265799	-	H. sapiens	0.00116682	0.025974	FALSE	FALSE
3619	ENSG00000168827	GFM1	hs3	158362067	158410364	+	H. sapiens	0.00116556	0.025974	FALSE	FALSE
5166	ENSG00000141644	MBD1	hs18	47793252	47808144	-	H. sapiens	0.00116336	0.025974	FALSE	FALSE
8130	ENSG00000140612	SEC11A	hs15	85212775	85259947	-	H. sapiens	0.0011631	0.025974	FALSE	FALSE
8480	ENSG00000121073	SLC35B1	hs17	47778305	47786376	-	H. sapiens	0.00116282	0.025974	FALSE	FALSE
9397	ENSG00000169490	TM2D2	hs8	38846327	38854343	-	H. sapiens	0.00116193	0.025974	FALSE	FALSE
11038	ENSG00000159840	ZYX	hs7	143078173	143088204	+	H. sapiens	0.00116189	0.025974	FALSE	FALSE
7328	ENSG00000163348	PYGO2	hs1	154929502	154936329	-	H. sapiens	0.0011615	0.025974	FALSE	FALSE
7614	ENSG00000133119	RFC3	hs13	34392186	34540695	+	H. sapiens	0.00115977	0.025974	FALSE	FALSE
8580	ENSG00000179542	SLITRK4	hsX	142710596	142723596	-	H. sapiens	0.00115821	0.026973	FALSE	FALSE
2427	ENSG00000182108	DEXI	hs16	11022748	11036317	-	H. sapiens	0.00115799	0.026973	FALSE	TRUE
2999	ENSG00000226887	ERVMER34-1	hs4	53588785	53617807	-	H. sapiens	0.00115754	0.026973	FALSE	FALSE
3237	ENSG00000166797	FAM96A	hs15	64364758	64386217	-	H. sapiens	0.00115583	0.026973	FALSE	FALSE
9403	ENSG00000125304	TM9SF2	hs13	100153671	100216260	+	H. sapiens	0.00115541	0.026973	FALSE	FALSE
2494	ENSG00000154309	DISP1	hs1	222988406	223179337	+	H. sapiens	0.00115467	0.026973	FALSE	FALSE
5859	ENSG00000170906	NDUFA3	hs19	54606036	54612564	+	H. sapiens	0.00115435	0.026973	FALSE	FALSE
2282	ENSG00000197380	DACT3	hs19	47150869	47164395	-	H. sapiens	0.0011539	0.026973	FALSE	FALSE
11	ENSG00000131043	AAR2	hs20	34824381	34858840	+	H. sapiens	0.00115332	0.026973	FALSE	FALSE
10429	ENSG00000143324	XPR1	hs1	180601140	180859387	+	H. sapiens	0.0011532	0.026973	FALSE	FALSE
3536	ENSG00000175229	GAL3ST3	hs11	65809423	65816651	-	H. sapiens	0.00115202	0.026973	FALSE	FALSE
1087	ENSG00000182831	C16orf72	hs16	9185505	9215497	+	H. sapiens	0.00115188	0.026973	FALSE	FALSE
5650	ENSG00000112031	MTRF1L	hs6	153308497	153323820	-	H. sapiens	0.00115013	0.026973	FALSE	FALSE
7851	ENSG00000156482	RPL30	hs8	99037079	99058697	-	H. sapiens	0.00114807	0.026973	FALSE	FALSE
10860	ENSG00000171425	ZNF581	hs19	56146825	56156988	+	H. sapiens	0.00114706	0.026973	FALSE	FALSE
8568	ENSG00000084453	SLCO1A2	hs12	21417534	21572528	-	H. sapiens	0.00114366	0.026973	FALSE	FALSE
2322	ENSG00000164465	DCBLD1	hs6	117774980	117891021	+	H. sapiens	0.00114251	0.026973	FALSE	FALSE
6323	ENSG00000185624	P4HB	hs17	79801035	79818570	-	H. sapiens	0.00114093	0.026973	FALSE	FALSE
9122	ENSG00000064313	TAF2	hs8	120743015	120845103	-	H. sapiens	0.0011401	0.026973	FALSE	FALSE
5705	ENSG00000092841	MYL6	hs12	56551945	56557280	+	H. sapiens	0.00113937	0.027972	FALSE	FALSE
3245	ENSG00000144554	FANCD2	hs3	10068098	10143614	+	H. sapiens	0.00113688	0.027972	FALSE	TRUE
9163	ENSG00000065882	TBC1D1	hs4	37892708	38140796	+	H. sapiens	0.00113571	0.027972	FALSE	FALSE
8208	ENSG00000164300	SERINC5	hs5	79407050	79551898	-	H. sapiens	0.00113515	0.027972	FALSE	FALSE
2428	ENSG00000160049	DFFA	hs1	10516579	10532583	-	H. sapiens	0.00113375	0.027972	FALSE	FALSE
8197	ENSG00000164402	SEPT8	hs5	132086509	132142933	-	H. sapiens	0.00113332	0.027972	FALSE	FALSE
2701	ENSG00000135636	DYSF	hs2	71680852	71913898	+	H. sapiens	0.00113291	0.027972	FALSE	FALSE
326	ENSG00000242110	AMACR	hs5	33986283	34008220	-	H. sapiens	0.00113251	0.028971	FALSE	FALSE
1235	ENSG00000154079	C6orf57	hs6	71276620	71299272	+	H. sapiens	0.00113242	0.028971	FALSE	FALSE
3383	ENSG00000134285	FKBP11	hs12	49315301	49320257	-	H. sapiens	0.00112722	0.02997	FALSE	FALSE
4566	ENSG00000135314	KHDC1	hs6	73951037	74020088	-	H. sapiens	0.00112644	0.02997	FALSE	FALSE
4411	ENSG00000136003	ISCU	hs12	108956358	108963160	+	H. sapiens	0.0011251	0.030969	FALSE	FALSE
9872	ENSG00000128311	TST	hs22	37406900	37415681	-	H. sapiens	0.00112482	0.030969	FALSE	FALSE
8965	ENSG00000115694	STK25	hs2	242432089	242449145	-	H. sapiens	0.00112463	0.030969	FALSE	FALSE
11032	ENSG00000086827	ZW10	hs11	113603909	113644533	-	H. sapiens	0.00112446	0.030969	FALSE	FALSE
3099	ENSG00000166801	FAM111A	hs11	58910221	58922512	+	H. sapiens	0.00112377	0.030969	FALSE	FALSE
2345	ENSG00000109184	DCUN1D4	hs4	52709166	52783003	+	H. sapiens	0.0011237	0.030969	FALSE	FALSE
1530	ENSG00000146731	CCT6A	hs7	56119323	56131682	+	H. sapiens	0.00112341	0.030969	FALSE	FALSE
5237	ENSG00000180182	MED14	hsX	40507558	40595110	-	H. sapiens	0.00112267	0.030969	FALSE	FALSE
1777	ENSG00000101421	CHMP4B	hs20	32399110	32442172	+	H. sapiens	0.00112267	0.030969	FALSE	FALSE
10667	ENSG00000170631	ZNF16	hs8	146155744	146176274	-	H. sapiens	0.00112163	0.030969	FALSE	FALSE
6631	ENSG00000044446	PHKA2	hsX	18910418	19002716	-	H. sapiens	0.00112149	0.030969	FALSE	FALSE
9145	ENSG00000135090	TAOK3	hs12	118587606	118810750	-	H. sapiens	0.00112121	0.030969	FALSE	FALSE
5985	ENSG00000132603	NIP7	hs16	69373333	69377014	+	H. sapiens	0.0011182	0.030969	FALSE	FALSE
6349	ENSG00000120727	PAIP2	hs5	138677276	138705406	+	H. sapiens	0.00111733	0.030969	FALSE	FALSE
2117	ENSG00000101343	CRNKL1	hs20	20015012	20036690	-	H. sapiens	0.00111701	0.030969	FALSE	FALSE
10079	ENSG00000120686	UFM1	hs13	38923986	38937140	+	H. sapiens	0.00111616	0.030969	FALSE	FALSE
8765	ENSG00000144451	SPAG16	hs2	214149113	215275225	+	H. sapiens	0.00111601	0.030969	FALSE	FALSE
9465	ENSG00000178233	TMEM151B	hs6	44238203	44275243	+	H. sapiens	0.001116	0.030969	FALSE	FALSE
3419	ENSG00000137942	FNBP1L	hs1	93913688	94020218	+	H. sapiens	0.00111585	0.030969	FALSE	FALSE
904	ENSG00000162373	BEND5	hs1	49193195	49242641	-	H. sapiens	0.00111575	0.030969	FALSE	FALSE
9970	ENSG00000105397	TYK2	hs19	10461209	10491352	-	H. sapiens	0.00111549	0.030969	FALSE	FALSE
10066	ENSG00000167671	UBXN6	hs19	4444996	4457819	-	H. sapiens	0.00111403	0.030969	FALSE	FALSE
4019	ENSG00000148634	HERC4	hs10	69681665	69835105	-	H. sapiens	0.00111365	0.030969	FALSE	FALSE
1618	ENSG00000123374	CDK2	hs12	56360553	56366568	+	H. sapiens	0.0011133	0.030969	FALSE	FALSE
7698	ENSG00000176623	RMDN1	hs8	87480486	87526586	-	H. sapiens	0.00111256	0.031968	FALSE	FALSE
4874	ENSG00000169223	LMAN2	hs5	176758563	176778853	-	H. sapiens	0.00111213	0.031968	FALSE	FALSE
8560	ENSG00000089060	SLC8B1	hs12	113736564	113797298	-	H. sapiens	0.0011119	0.031968	FALSE	FALSE
775	ENSG00000168488	ATXN2L	hs16	28834356	28848558	+	H. sapiens	0.00111187	0.031968	FALSE	FALSE
2998	ENSG00000213462	ERV3-1	hs7	64451187	64467121	-	H. sapiens	0.00111051	0.031968	FALSE	FALSE
6187	ENSG00000165609	NUDT5	hs10	12207324	12238143	-	H. sapiens	0.00111047	0.031968	FALSE	FALSE
8454	ENSG00000112759	SLC29A1	hs6	44187242	44201888	+	H. sapiens	0.00110989	0.031968	FALSE	FALSE
9024	ENSG00000111707	SUDS3	hs12	118814185	118855840	+	H. sapiens	0.00110966	0.031968	FALSE	FALSE
10353	ENSG00000120314	WDR55	hs5	140044261	140053709	+	H. sapiens	0.00110959	0.031968	FALSE	FALSE
8784	ENSG00000161888	SPC24	hs19	11242196	11266484	-	H. sapiens	0.00110902	0.031968	FALSE	FALSE
10267	ENSG00000111237	VPS29	hs12	110928902	110939922	-	H. sapiens	0.00110741	0.031968	FALSE	FALSE
1528	ENSG00000115484	CCT4	hs2	62095224	62115939	-	H. sapiens	0.00110735	0.031968	FALSE	FALSE
9836	ENSG00000154743	TSEN2	hs3	12525931	12581122	+	H. sapiens	0.00110687	0.031968	FALSE	FALSE
4033	ENSG00000185359	HGS	hs17	79650356	79670168	+	H. sapiens	0.00110603	0.031968	FALSE	FALSE
9055	ENSG00000152455	SUV39H2	hs10	14920819	14946314	+	H. sapiens	0.00110454	0.031968	FALSE	FALSE
2648	ENSG00000125868	DSTN	hs20	17550508	17590564	+	H. sapiens	0.00110441	0.031968	FALSE	FALSE
3952	ENSG00000187664	HAPLN4	hs19	19366450	19373605	-	H. sapiens	0.00110392	0.031968	FALSE	FALSE
7762	ENSG00000187147	RNF220	hs1	44870866	45117396	+	H. sapiens	0.00110387	0.031968	FALSE	FALSE
1071	ENSG00000185347	C14orf80	hs14	105956192	105965912	+	H. sapiens	0.00110282	0.031968	FALSE	FALSE
1821	ENSG00000141076	CIRH1A	hs16	69165194	69265033	+	H. sapiens	0.00110282	0.031968	FALSE	FALSE
5889	ENSG00000213619	NDUFS3	hs11	47586888	47606114	+	H. sapiens	0.00110137	0.031968	FALSE	FALSE
6552	ENSG00000127980	PEX1	hs7	92116334	92157845	-	H. sapiens	0.00109914	0.031968	FALSE	FALSE
6271	ENSG00000149716	ORAOV1	hs11	69467844	69490184	-	H. sapiens	0.00109834	0.031968	FALSE	TRUE
10141	ENSG00000103194	USP10	hs16	84733584	84813528	+	H. sapiens	0.00109751	0.031968	FALSE	FALSE
5959	ENSG00000086102	NFX1	hs9	33290509	33371155	+	H. sapiens	0.00109355	0.031968	FALSE	FALSE
1648	ENSG00000163624	CDS1	hs4	85504132	85572491	+	H. sapiens	0.00109266	0.031968	FALSE	FALSE
6376	ENSG00000100767	PAPLN	hs14	73704205	73741348	+	H. sapiens	0.00109242	0.031968	FALSE	FALSE
2380	ENSG00000198563	DDX39B	hs6	31497996	31510225	-	H. sapiens	0.00109158	0.031968	FALSE	FALSE
369	ENSG00000167522	ANKRD11	hs16	89334038	89556969	-	H. sapiens	0.00109119	0.031968	FALSE	FALSE
8499	ENSG00000123643	SLC36A1	hs5	150816607	150871942	+	H. sapiens	0.00109061	0.031968	FALSE	FALSE
7864	ENSG00000163923	RPL39L	hs3	186838736	186898696	-	H. sapiens	0.00108997	0.031968	FALSE	FALSE
7069	ENSG00000117592	PRDX6	hs1	173446405	173457946	+	H. sapiens	0.00108862	0.031968	FALSE	FALSE
9078	ENSG00000100321	SYNGR1	hs22	39745930	39781593	+	H. sapiens	0.00108837	0.031968	FALSE	FALSE
2704	ENSG00000134874	DZIP1	hs13	96230457	96296957	-	H. sapiens	0.00108824	0.031968	FALSE	FALSE
5400	ENSG00000167965	MLST8	hs16	2254249	2259417	+	H. sapiens	0.00108817	0.031968	FALSE	FALSE
2169	ENSG00000267260	CTD-2162K18.4	hs19	37264055	37267980	+	H. sapiens	0.00108762	0.031968	FALSE	FALSE
10065	ENSG00000144224	UBXN4	hs2	136499189	136542625	+	H. sapiens	0.00108645	0.031968	FALSE	FALSE
6106	ENSG00000213281	NRAS	hs1	115247090	115259515	-	H. sapiens	0.00108643	0.031968	FALSE	FALSE
133	ENSG00000115170	ACVR1	hs2	158592958	158732374	-	H. sapiens	0.00108622	0.031968	FALSE	FALSE
5125	ENSG00000089022	MAPKAPK5	hs12	112279782	112334343	+	H. sapiens	0.00108511	0.032967	FALSE	FALSE
6969	ENSG00000145725	PPIP5K2	hs5	102455853	102548500	+	H. sapiens	0.00108453	0.032967	FALSE	FALSE
3864	ENSG00000131149	GSE1	hs16	85645015	85709810	+	H. sapiens	0.00108431	0.032967	FALSE	FALSE
7931	ENSG00000171863	RPS7	hs2	3622795	3628509	+	H. sapiens	0.00108271	0.032967	FALSE	FALSE
8632	ENSG00000188725	SMIM15	hs5	60453536	60458301	-	H. sapiens	0.0010824	0.032967	FALSE	FALSE
1558	ENSG00000102181	CD99L2	hsX	149934810	150067289	-	H. sapiens	0.00108168	0.032967	FALSE	FALSE
6008	ENSG00000165246	NLGN4Y	hsY	16634518	16957530	+	H. sapiens	0.00108106	0.032967	FALSE	FALSE
10720	ENSG00000198839	ZNF277	hs7	111846643	111983151	+	H. sapiens	0.00107961	0.032967	FALSE	FALSE
4074	ENSG00000181666	HKR1	hs19	37803739	37860267	+	H. sapiens	0.00107929	0.033966	FALSE	FALSE
6923	ENSG00000128513	POT1	hs7	124462440	124570037	-	H. sapiens	0.00107903	0.033966	FALSE	FALSE
10568	ENSG00000163812	ZDHHC3	hs3	44956749	45017677	-	H. sapiens	0.00107859	0.033966	FALSE	FALSE
3921	ENSG00000144366	GULP1	hs2	189156396	189460653	+	H. sapiens	0.00107729	0.033966	FALSE	FALSE
7784	ENSG00000176393	RNPEP	hs1	201951500	201975275	+	H. sapiens	0.0010762	0.033966	FALSE	FALSE
5252	ENSG00000063322	MED29	hs19	39881943	39891277	+	H. sapiens	0.00107522	0.034965	FALSE	FALSE
7253	ENSG00000169398	PTK2	hs8	141667999	142012315	-	H. sapiens	0.001075	0.034965	FALSE	FALSE
3823	ENSG00000169727	GPS1	hs17	80008567	80015346	+	H. sapiens	0.00107385	0.034965	FALSE	FALSE
7243	ENSG00000156471	PTDSS1	hs8	97273943	97349223	+	H. sapiens	0.00107292	0.034965	FALSE	FALSE
4194	ENSG00000106211	HSPB1	hs7	75931861	75933612	+	H. sapiens	0.00107212	0.034965	FALSE	FALSE
1240	ENSG00000122783	C7orf49	hs7	134777115	134855547	-	H. sapiens	0.00107161	0.034965	FALSE	FALSE
2654	ENSG00000138101	DTNB	hs2	25600067	25896503	-	H. sapiens	0.00106994	0.034965	FALSE	FALSE
5321	ENSG00000168389	MFSD2A	hs1	40420802	40435638	+	H. sapiens	0.00106982	0.034965	FALSE	FALSE
7511	ENSG00000078328	RBFOX1	hs16	6069095	7763340	+	H. sapiens	0.00106935	0.034965	FALSE	FALSE
1919	ENSG00000174871	CNIH2	hs11	66045661	66052772	+	H. sapiens	0.00106925	0.034965	FALSE	FALSE
4771	ENSG00000188186	LAMTOR4	hs7	99746530	99753567	+	H. sapiens	0.00106884	0.034965	FALSE	FALSE
4193	ENSG00000113013	HSPA9	hs5	137890571	137911133	-	H. sapiens	0.00106848	0.034965	FALSE	FALSE
5625	ENSG00000065911	MTHFD2	hs2	74425689	74444692	+	H. sapiens	0.00106844	0.034965	FALSE	FALSE
737	ENSG00000125375	ATP5S	hs14	50779044	50802276	+	H. sapiens	0.00106716	0.034965	FALSE	FALSE
3961	ENSG00000092036	HAUS4	hs14	23415437	23426370	-	H. sapiens	0.00106569	0.034965	FALSE	FALSE
2187	ENSG00000132792	CTNNBL1	hs20	36322408	36500531	+	H. sapiens	0.00106371	0.035964	FALSE	FALSE
10668	ENSG00000170949	ZNF160	hs19	53569859	53606689	-	H. sapiens	0.00106263	0.035964	FALSE	FALSE
7261	ENSG00000184489	PTP4A3	hs8	142402093	142441620	+	H. sapiens	0.0010617	0.035964	FALSE	FALSE
5924	ENSG00000184613	NELL2	hs12	44902058	45315631	-	H. sapiens	0.0010615	0.035964	FALSE	FALSE
1430	ENSG00000164366	CCDC127	hs5	196986	218330	-	H. sapiens	0.00106088	0.035964	FALSE	FALSE
2651	ENSG00000129480	DTD2	hs14	31915242	31926716	-	H. sapiens	0.00105919	0.036963	FALSE	FALSE
374	ENSG00000172932	ANKRD13D	hs11	67056018	67069956	+	H. sapiens	0.00105898	0.036963	FALSE	FALSE
5980	ENSG00000155438	NIFK	hs2	122484521	122494499	-	H. sapiens	0.00105688	0.037962	FALSE	FALSE
9174	ENSG00000036054	TBC1D23	hs3	99979844	100044095	+	H. sapiens	0.0010563	0.037962	FALSE	FALSE
5363	ENSG00000240972	MIF	hs22	24236191	24237414	+	H. sapiens	0.00105559	0.038961	FALSE	FALSE
7937	ENSG00000007376	RPUSD1	hs16	834974	838397	-	H. sapiens	0.00105554	0.038961	FALSE	FALSE
4031	ENSG00000135547	HEY2	hs6	126068810	126082415	+	H. sapiens	0.00105478	0.038961	FALSE	FALSE
3501	ENSG00000010810	FYN	hs6	111981535	112194655	-	H. sapiens	0.00105453	0.038961	FALSE	TRUE
5283	ENSG00000214756	METTL12	hs11	62432781	62435968	+	H. sapiens	0.00105427	0.038961	FALSE	FALSE
3757	ENSG00000047932	GOPC	hs6	117639374	117923691	-	H. sapiens	0.00105418	0.038961	FALSE	FALSE
5588	ENSG00000198938	MT-CO3	hsMT	9207	9990	+	H. sapiens	0.00105257	0.038961	FALSE	FALSE
9427	ENSG00000100580	TMED8	hs14	77801364	77843452	-	H. sapiens	0.00105149	0.038961	FALSE	FALSE
1228	ENSG00000188112	C6orf132	hs6	42068856	42110357	-	H. sapiens	0.00104897	0.038961	FALSE	FALSE
6299	ENSG00000081087	OSTM1	hs6	108362613	108487058	-	H. sapiens	0.00104796	0.038961	FALSE	FALSE
8887	ENSG00000111786	SRSF9	hs12	120899471	120907596	-	H. sapiens	0.00104701	0.038961	FALSE	FALSE
5083	ENSG00000034152	MAP2K3	hs17	21187984	21218552	+	H. sapiens	0.00104547	0.038961	FALSE	FALSE
4762	ENSG00000172037	LAMB2	hs3	49158547	49170551	-	H. sapiens	0.00104456	0.038961	FALSE	FALSE
6690	ENSG00000133056	PIK3C2B	hs1	204391756	204463852	-	H. sapiens	0.00104447	0.038961	FALSE	FALSE
3013	ENSG00000105379	ETFB	hs19	51848423	51869672	-	H. sapiens	0.0010435	0.038961	FALSE	FALSE
8624	ENSG00000070366	SMG6	hs17	1963133	2207065	-	H. sapiens	0.00104222	0.038961	FALSE	FALSE
8255	ENSG00000163935	SFMBT1	hs3	52937588	53080766	-	H. sapiens	0.00104214	0.038961	FALSE	FALSE
9655	ENSG00000198900	TOP1	hs20	39657458	39753127	+	H. sapiens	0.00104153	0.038961	FALSE	TRUE
7239	ENSG00000049883	PTCD2	hs5	71616194	71656052	+	H. sapiens	0.0010413	0.038961	FALSE	FALSE
3049	ENSG00000130713	EXOSC2	hs9	133569108	133580248	+	H. sapiens	0.00104098	0.038961	FALSE	FALSE
5139	ENSG00000175130	MARCKSL1	hs1	32799433	32801980	-	H. sapiens	0.0010402	0.038961	FALSE	FALSE
3933	ENSG00000105968	H2AFV	hs7	44866390	44887682	-	H. sapiens	0.00103858	0.038961	FALSE	FALSE
3447	ENSG00000114861	FOXP1	hs3	71003844	71633140	-	H. sapiens	0.00103604	0.038961	FALSE	FALSE
6824	ENSG00000140650	PMM2	hs16	8882680	8943188	+	H. sapiens	0.00103601	0.038961	FALSE	FALSE
2410	ENSG00000184014	DENND5A	hs11	9160372	9286937	-	H. sapiens	0.00103525	0.038961	FALSE	FALSE
4754	ENSG00000135537	LACE1	hs6	108616098	108847999	+	H. sapiens	0.00103494	0.038961	FALSE	FALSE
10545	ENSG00000121766	ZCCHC17	hs1	31769842	31837783	+	H. sapiens	0.0010333	0.03996	FALSE	FALSE
2056	ENSG00000108582	CPD	hs17	28705923	28797007	+	H. sapiens	0.0010325	0.03996	FALSE	FALSE
3721	ENSG00000242616	GNG10	hs9	114423615	114432526	+	H. sapiens	0.0010313	0.03996	FALSE	FALSE
4388	ENSG00000140575	IQGAP1	hs15	90931450	91045475	+	H. sapiens	0.00103089	0.03996	FALSE	FALSE
5514	ENSG00000171421	MRPL36	hs5	1798500	1801480	-	H. sapiens	0.00103085	0.03996	FALSE	FALSE
10495	ENSG00000181472	ZBTB2	hs6	151685252	151712683	-	H. sapiens	0.00102935	0.03996	FALSE	FALSE
10230	ENSG00000175073	VCPIP1	hs8	67540722	67579452	-	H. sapiens	0.00102867	0.03996	FALSE	FALSE
10487	ENSG00000100426	ZBED4	hs22	50247490	50283726	+	H. sapiens	0.00102818	0.03996	FALSE	FALSE
1404	ENSG00000183741	CBX6	hs22	39257455	39268319	-	H. sapiens	0.00102802	0.03996	FALSE	FALSE
5630	ENSG00000085760	MTIF2	hs2	55463731	55496483	-	H. sapiens	0.0010274	0.03996	FALSE	FALSE
182	ENSG00000156110	ADK	hs10	75910960	76469061	+	H. sapiens	0.00102622	0.03996	FALSE	FALSE
370	ENSG00000101745	ANKRD12	hs18	9136226	9285983	+	H. sapiens	0.0010258	0.03996	FALSE	FALSE
5538	ENSG00000120333	MRPS14	hs1	174979925	174992561	-	H. sapiens	0.00102558	0.03996	FALSE	FALSE
2170	ENSG00000269242	CTD-2192J16.22	hs19	12754645	12759211	-	H. sapiens	0.00102542	0.03996	FALSE	FALSE
7320	ENSG00000101417	PXMP4	hs20	32294512	32308125	-	H. sapiens	0.00102425	0.03996	FALSE	FALSE
3565	ENSG00000106105	GARS	hs7	30634297	30673649	+	H. sapiens	0.00102419	0.03996	FALSE	FALSE
9517	ENSG00000089063	TMEM230	hs20	5080486	5093749	-	H. sapiens	0.00102395	0.03996	FALSE	FALSE
2545	ENSG00000138246	DNAJC13	hs3	132136370	132257876	+	H. sapiens	0.00102346	0.03996	FALSE	FALSE
7122	ENSG00000167525	PROCA1	hs17	27030215	27038872	-	H. sapiens	0.00101821	0.03996	FALSE	FALSE
5797	ENSG00000151779	NBAS	hs2	15307032	15701454	-	H. sapiens	0.00101812	0.03996	FALSE	FALSE
4445	ENSG00000123104	ITPR2	hs12	26490342	26986131	-	H. sapiens	0.00101753	0.040959	FALSE	FALSE
7044	ENSG00000131238	PPT1	hs1	40538379	40563375	-	H. sapiens	0.0010173	0.040959	FALSE	FALSE
3601	ENSG00000006007	GDE1	hs16	19513015	19533467	-	H. sapiens	0.0010165	0.040959	FALSE	FALSE
2232	ENSG00000124875	CXCL6	hs4	74702214	74714781	+	H. sapiens	0.00101604	0.040959	FALSE	FALSE
6199	ENSG00000124789	NUP153	hs6	17615269	17706656	-	H. sapiens	0.00101585	0.041958	FALSE	FALSE
5110	ENSG00000100030	MAPK1	hs22	22108789	22221970	-	H. sapiens	0.00101572	0.041958	FALSE	FALSE
418	ENSG00000196975	ANXA4	hs2	69871557	70053596	+	H. sapiens	0.00101462	0.041958	FALSE	FALSE
3735	ENSG00000113552	GNPDA1	hs5	141371314	141392606	-	H. sapiens	0.00101393	0.041958	FALSE	FALSE
6473	ENSG00000126249	PDCD2L	hs19	34895289	34917073	+	H. sapiens	0.00101357	0.041958	FALSE	FALSE
767	ENSG00000164053	ATRIP	hs3	48488114	48507115	+	H. sapiens	0.00101304	0.041958	FALSE	FALSE
7143	ENSG00000101911	PRPS2	hsX	12809474	12842341	+	H. sapiens	0.00101101	0.041958	FALSE	FALSE
265	ENSG00000197976	AKAP17A	hsX	1710486	1721407	+	H. sapiens	0.00101085	0.041958	FALSE	FALSE
1468	ENSG00000135127	CCDC64	hs12	120427673	120532298	+	H. sapiens	0.0010108	0.041958	FALSE	FALSE
9177	ENSG00000156787	TBC1D31	hs8	124054208	124164393	+	H. sapiens	0.00100965	0.041958	FALSE	FALSE
10346	ENSG00000141580	WDR45B	hs17	80572438	80606429	-	H. sapiens	0.00100958	0.041958	FALSE	FALSE
417	ENSG00000138772	ANXA3	hs4	79472673	79531597	+	H. sapiens	0.0010094	0.041958	FALSE	FALSE
6012	ENSG00000022556	NLRP2	hs19	55464498	55512510	+	H. sapiens	0.00100886	0.041958	FALSE	FALSE
4219	ENSG00000134330	IAH1	hs2	9613787	9636672	+	H. sapiens	0.00100802	0.041958	FALSE	FALSE
4717	ENSG00000103550	KNOP1	hs16	19714902	19729557	-	H. sapiens	0.00100698	0.042957	FALSE	FALSE
8260	ENSG00000104332	SFRP1	hs8	41119481	41167016	-	H. sapiens	0.00100669	0.042957	FALSE	FALSE
1391	ENSG00000159228	CBR1	hs21	37442239	37445464	+	H. sapiens	0.00100609	0.042957	FALSE	FALSE
2960	ENSG00000131037	EPS8L1	hs19	55583388	55599291	+	H. sapiens	0.00100602	0.042957	FALSE	FALSE
2283	ENSG00000129562	DAD1	hs14	23033805	23058175	-	H. sapiens	0.00100426	0.042957	FALSE	FALSE
4955	ENSG00000116212	LRRC42	hs1	54411750	54433841	+	H. sapiens	0.00100263	0.042957	FALSE	FALSE
582	ENSG00000177917	ARL6IP6	hs2	153574407	153617767	+	H. sapiens	0.00100199	0.042957	FALSE	FALSE
8732	ENSG00000112096	SOD2	hs6	160090089	160183561	-	H. sapiens	0.00100178	0.042957	FALSE	FALSE
650	ENSG00000162174	ASRGL1	hs11	62104920	62160882	+	H. sapiens	0.00100142	0.043956	FALSE	FALSE
1301	ENSG00000175161	CADM2	hs3	85008132	86123579	+	H. sapiens	0.00100075	0.043956	FALSE	FALSE
401	ENSG00000168096	ANKS3	hs16	4746513	4784379	-	H. sapiens	0.00100024	0.043956	FALSE	FALSE
8979	ENSG00000148175	STOM	hs9	124101355	124132531	-	H. sapiens	0.0010001	0.043956	FALSE	FALSE
4946	ENSG00000163827	LRRC2	hs3	46556913	46621589	-	H. sapiens	0.000999876	0.043956	FALSE	FALSE
2593	ENSG00000175283	DOLK	hs9	131707809	131709898	-	H. sapiens	0.000998616	0.043956	FALSE	FALSE
2743	ENSG00000088298	EDEM2	hs20	33703167	33865928	-	H. sapiens	0.00099625	0.043956	FALSE	FALSE
2886	ENSG00000134153	EMC7	hs15	34376218	34394149	-	H. sapiens	0.000995784	0.043956	FALSE	FALSE
1542	ENSG00000167775	CD320	hs19	8367011	8373240	-	H. sapiens	0.000995473	0.043956	FALSE	FALSE
5855	ENSG00000174886	NDUFA11	hs19	5891287	5904017	-	H. sapiens	0.000992777	0.044955	FALSE	FALSE
1596	ENSG00000164649	CDCA7L	hs7	21940518	21985702	-	H. sapiens	0.000991096	0.045954	FALSE	TRUE
6978	ENSG00000163644	PPM1K	hs4	89178772	89205921	-	H. sapiens	0.000991013	0.045954	FALSE	FALSE
541	ENSG00000104880	ARHGEF18	hs19	7459999	7537363	+	H. sapiens	0.000990834	0.045954	FALSE	FALSE
1931	ENSG00000125107	CNOT1	hs16	58553855	58663790	-	H. sapiens	0.000990055	0.045954	FALSE	FALSE
1334	ENSG00000111530	CAND1	hs12	67663061	67713731	+	H. sapiens	0.000989089	0.045954	FALSE	FALSE
10844	ENSG00000167785	ZNF558	hs19	8920380	8943004	-	H. sapiens	0.000988835	0.045954	FALSE	FALSE
7480	ENSG00000146282	RARS2	hs6	88224096	88299721	-	H. sapiens	0.000988552	0.045954	FALSE	FALSE
7923	ENSG00000071242	RPS6KA2	hs6	166822852	167319939	-	H. sapiens	0.000987806	0.045954	FALSE	FALSE
1366	ENSG00000166734	CASC4	hs15	44580927	44707956	+	H. sapiens	0.000987249	0.045954	FALSE	FALSE
2913	ENSG00000132199	ENOSF1	hs18	670324	712676	-	H. sapiens	0.000986974	0.045954	FALSE	TRUE
4849	ENSG00000144791	LIMD1	hs3	45596886	45727830	+	H. sapiens	0.000986973	0.045954	FALSE	FALSE
5250	ENSG00000160563	MED27	hs9	134735494	134955295	-	H. sapiens	0.000984497	0.045954	FALSE	FALSE
9912	ENSG00000135912	TTLL4	hs2	219575568	219620139	+	H. sapiens	0.000983147	0.045954	FALSE	FALSE
9304	ENSG00000069702	TGFBR3	hs1	92145902	92371892	-	H. sapiens	0.000983037	0.045954	FALSE	FALSE
7016	ENSG00000105568	PPP2R1A	hs19	52693292	52730687	+	H. sapiens	0.000982776	0.045954	FALSE	FALSE
1392	ENSG00000159231	CBR3	hs21	37507210	37518864	+	H. sapiens	0.000981897	0.045954	FALSE	FALSE
8203	ENSG00000140264	SERF2	hs15	44069285	44094787	+	H. sapiens	0.000981582	0.045954	FALSE	FALSE
1316	ENSG00000128595	CALU	hs7	128379346	128411861	+	H. sapiens	0.000980357	0.045954	FALSE	FALSE
7953	ENSG00000085721	RRN3	hs16	15153879	15188174	-	H. sapiens	0.00097953	0.045954	FALSE	FALSE
7840	ENSG00000163584	RPL22L1	hs3	170582664	170588272	-	H. sapiens	0.000979461	0.045954	FALSE	FALSE
9429	ENSG00000091947	TMEM101	hs17	42088556	42101314	-	H. sapiens	0.000977599	0.045954	FALSE	FALSE
9356	ENSG00000134809	TIMM10	hs11	57295936	57298276	-	H. sapiens	0.000977312	0.045954	FALSE	FALSE
3405	ENSG00000132589	FLOT2	hs17	27206353	27224697	-	H. sapiens	0.00097711	0.045954	FALSE	FALSE
6727	ENSG00000198961	PJA2	hs5	108670410	108745695	-	H. sapiens	0.000976006	0.045954	FALSE	FALSE
4044	ENSG00000166135	HIF1AN	hs10	102288829	102319755	+	H. sapiens	0.00097587	0.045954	FALSE	FALSE
8114	ENSG00000137575	SDCBP	hs8	59465483	59495419	+	H. sapiens	0.000974726	0.045954	FALSE	FALSE
9892	ENSG00000198677	TTC37	hs5	94799599	94890711	-	H. sapiens	0.000974261	0.045954	FALSE	FALSE
5626	ENSG00000163738	MTHFD2L	hs4	74979891	75168816	+	H. sapiens	0.000973658	0.045954	FALSE	FALSE
6860	ENSG00000070501	POLB	hs8	42195972	42229326	+	H. sapiens	0.000973565	0.045954	FALSE	FALSE
506	ENSG00000132254	ARFIP2	hs11	6496910	6502666	-	H. sapiens	0.000972893	0.045954	FALSE	FALSE
9761	ENSG00000110171	TRIM3	hs11	6469843	6495689	-	H. sapiens	0.000972739	0.045954	FALSE	FALSE
5340	ENSG00000085871	MGST2	hs4	140586922	140661899	+	H. sapiens	0.000971945	0.045954	FALSE	FALSE
10679	ENSG00000136870	ZNF189	hs9	104161155	104172942	+	H. sapiens	0.000971729	0.045954	FALSE	FALSE
2938	ENSG00000086289	EPDR1	hs7	37723446	37991543	+	H. sapiens	0.000971032	0.045954	FALSE	FALSE
5895	ENSG00000167792	NDUFV1	hs11	67374323	67380006	+	H. sapiens	0.000971024	0.045954	FALSE	FALSE
5490	ENSG00000169288	MRPL1	hs4	78783674	78873944	+	H. sapiens	0.000970583	0.045954	FALSE	FALSE
6949	ENSG00000125534	PPDPF	hs20	62152077	62153559	+	H. sapiens	0.000969445	0.045954	FALSE	FALSE
9251	ENSG00000187079	TEAD1	hs11	12695969	12966298	+	H. sapiens	0.00096821	0.045954	FALSE	FALSE
5486	ENSG00000178988	MRFAP1L1	hs4	6709428	6711607	-	H. sapiens	0.000967462	0.046953	FALSE	FALSE
7822	ENSG00000197498	RPF2	hs6	111303218	111349466	+	H. sapiens	0.000966933	0.046953	FALSE	FALSE
5255	ENSG00000136146	MED4	hs13	48627459	48669267	-	H. sapiens	0.000966097	0.046953	FALSE	FALSE
10778	ENSG00000133250	ZNF414	hs19	8575462	8579048	-	H. sapiens	0.000965888	0.046953	FALSE	FALSE
38	ENSG00000033050	ABCF2	hs7	150904923	150924316	-	H. sapiens	0.000964672	0.047952	FALSE	FALSE
10763	ENSG00000198816	ZNF358	hs19	7580178	7585912	+	H. sapiens	0.000964469	0.047952	FALSE	FALSE
6980	ENSG00000213889	PPM1N	hs19	45992035	46005768	+	H. sapiens	0.000963766	0.047952	FALSE	FALSE
4410	ENSG00000165898	ISCA2	hs14	74960423	74963809	+	H. sapiens	0.000963744	0.047952	FALSE	FALSE
2402	ENSG00000140995	DEF8	hs16	90014333	90034468	+	H. sapiens	0.000962353	0.047952	FALSE	FALSE
10456	ENSG00000167645	YIF1B	hs19	38795753	38807913	-	H. sapiens	0.000961895	0.047952	FALSE	FALSE
6370	ENSG00000157881	PANK4	hs1	2439972	2458039	-	H. sapiens	0.000961836	0.047952	FALSE	FALSE
8611	ENSG00000072501	SMC1A	hsX	53401070	53449677	-	H. sapiens	0.000961125	0.047952	FALSE	FALSE
7663	ENSG00000177105	RHOG	hs11	3848208	3862213	-	H. sapiens	0.00096053	0.047952	FALSE	FALSE
5932	ENSG00000204386	NEU1	hs6	31825436	31830683	-	H. sapiens	0.000960004	0.048951	FALSE	FALSE
6790	ENSG00000104886	PLEKHJ1	hs19	2230002	2237703	-	H. sapiens	0.000959511	0.048951	FALSE	FALSE
3557	ENSG00000089597	GANAB	hs11	62392298	62414104	-	H. sapiens	0.000958821	0.048951	FALSE	FALSE
10318	ENSG00000165171	WBSCR27	hs7	73248920	73256865	-	H. sapiens	0.000958358	0.048951	FALSE	FALSE
7487	ENSG00000068831	RASGRP2	hs11	64494383	64512928	-	H. sapiens	0.000956817	0.048951	FALSE	FALSE
4202	ENSG00000120694	HSPH1	hs13	31710762	31736525	-	H. sapiens	0.000954873	0.048951	FALSE	FALSE
948	ENSG00000104765	BNIP3L	hs8	26240414	26363152	+	H. sapiens	0.000954806	0.048951	FALSE	FALSE
4135	ENSG00000105323	HNRNPUL1	hs19	41768401	41813503	+	H. sapiens	0.000954594	0.048951	FALSE	FALSE
5582	ENSG00000134602	MST4	hsX	131157293	131209971	+	H. sapiens	0.000954477	0.048951	FALSE	FALSE
10807	ENSG00000173258	ZNF483	hs9	114287439	114340124	+	H. sapiens	0.000954071	0.048951	FALSE	FALSE
1562	ENSG00000151465	CDC123	hs10	12237964	12292588	+	H. sapiens	0.000953729	0.048951	FALSE	FALSE
9473	ENSG00000134851	TMEM165	hs4	56262124	56319564	+	H. sapiens	0.000952795	0.048951	FALSE	FALSE
6072	ENSG00000215440	NPEPL1	hs20	57264187	57294294	+	H. sapiens	0.000952473	0.048951	FALSE	FALSE
2204	ENSG00000143079	CTTNBP2NL	hs1	112938803	113006078	+	H. sapiens	0.000952097	0.048951	FALSE	FALSE
4382	ENSG00000127080	IPPK	hs9	95375466	95432547	-	H. sapiens	0.000951681	0.048951	FALSE	FALSE
9435	ENSG00000144868	TMEM108	hs3	132757235	133116636	+	H. sapiens	0.000951039	0.048951	FALSE	FALSE
4323	ENSG00000132305	IMMT	hs2	86371055	86422893	-	H. sapiens	0.000950839	0.048951	FALSE	FALSE
4183	ENSG00000166598	HSP90B1	hs12	104323885	104347423	+	H. sapiens	0.000950078	0.048951	FALSE	FALSE
5557	ENSG00000074071	MRPS34	hs16	1821891	1823156	-	H. sapiens	0.000950031	0.048951	FALSE	FALSE
5595	ENSG00000198695	MT-ND6	hsMT	14149	14673	-	H. sapiens	0.000949123	0.048951	FALSE	FALSE
9358	ENSG00000099800	TIMM13	hs19	2425622	2427892	-	H. sapiens	0.000949072	0.048951	FALSE	FALSE
810	ENSG00000176597	B3GNT5	hs3	182971032	183016292	+	H. sapiens	0.000948889	0.048951	FALSE	FALSE
10606	ENSG00000039319	ZFYVE16	hs5	79703832	79775169	+	H. sapiens	0.000948566	0.048951	FALSE	FALSE
2970	ENSG00000012061	ERCC1	hs19	45910591	45982086	-	H. sapiens	0.000947491	0.04995	FALSE	FALSE
3475	ENSG00000122687	FTSJ2	hs7	2273866	2281840	-	H. sapiens	0.000946783	0.04995	FALSE	FALSE
3924	ENSG00000163754	GYG1	hs3	148709128	148745419	+	H. sapiens	0.000946025	0.04995	FALSE	FALSE
10142	ENSG00000102226	USP11	hsX	47092089	47107727	+	H. sapiens	0.000945939	0.04995	FALSE	FALSE
8947	ENSG00000159167	STC1	hs8	23699428	23712320	-	H. sapiens	0.000945927	0.04995	FALSE	FALSE
4576	ENSG00000166803	KIAA0101	hs15	64657193	64679886	-	H. sapiens	0.000944696	0.04995	FALSE	FALSE
3096	ENSG00000198324	FAM109A	hs12	111798455	111806925	-	H. sapiens	0.000944601	0.04995	FALSE	FALSE
7486	ENSG00000113319	RASGRF2	hs5	80256491	80525975	+	H. sapiens	0.000944559	0.04995	FALSE	FALSE
2466	ENSG00000089876	DHX32	hs10	127524906	127585005	-	H. sapiens	0.000944476	0.04995	FALSE	FALSE
480	ENSG00000256053	APOPT1	hs14	104029299	104073860	+	H. sapiens	0.000943786	0.04995	FALSE	FALSE
9580	ENSG00000137103	TMEM8B	hs9	35814448	35854844	+	H. sapiens	0.000943507	0.04995	FALSE	FALSE
9071	ENSG00000165025	SYK	hs9	93564069	93660831	+	H. sapiens	0.000943313	0.04995	FALSE	FALSE
8914	ENSG00000110080	ST3GAL4	hs11	126225535	126310239	+	H. sapiens	0.000942924	0.04995	FALSE	FALSE
8770	ENSG00000113140	SPARC	hs5	151040657	151066726	-	H. sapiens	0.000942674	0.04995	FALSE	FALSE
7167	ENSG00000112812	PRSS16	hs6	27215480	27224403	+	H. sapiens	0.00094135	0.04995	FALSE	FALSE
784	ENSG00000115307	AUP1	hs2	74753772	74757066	-	H. sapiens	0.000941084	0.04995	FALSE	FALSE
8492	ENSG00000100036	SLC35E4	hs22	31031639	31065003	+	H. sapiens	0.000940637	0.04995	FALSE	FALSE
8008	ENSG00000163191	S100A11	hs1	152004982	152020383	-	H. sapiens	0.000940443	0.04995	FALSE	FALSE
4297	ENSG00000080854	IGSF9B	hs11	133778459	133826880	-	H. sapiens	0.000940158	0.04995	FALSE	FALSE
1904	ENSG00000153815	CMIP	hs16	81478775	81745367	+	H. sapiens	0.000939355	0.04995	FALSE	FALSE
8635	ENSG00000168273	SMIM4	hs3	52568029	52613253	+	H. sapiens	0.000937831	0.0519481	FALSE	FALSE
7897	ENSG00000105193	RPS16	hs19	39923847	39926588	-	H. sapiens	0.00093571	0.0519481	FALSE	FALSE
3081	ENSG00000113194	FAF2	hs5	175874629	175937075	+	H. sapiens	0.00093531	0.0519481	FALSE	FALSE
966	ENSG00000139618	BRCA2	hs13	32889611	32973805	+	H. sapiens	0.000934933	0.0519481	FALSE	FALSE
7033	ENSG00000149923	PPP4C	hs16	30087299	30096698	+	H. sapiens	0.000934786	0.0519481	FALSE	FALSE
583	ENSG00000143862	ARL8A	hs1	202102532	202113869	-	H. sapiens	0.000933622	0.0519481	FALSE	FALSE
10547	ENSG00000165424	ZCCHC24	hs10	81142081	81205383	-	H. sapiens	0.000933554	0.0519481	FALSE	FALSE
2080	ENSG00000117322	CR2	hs1	207627575	207663240	+	H. sapiens	0.000933523	0.0519481	FALSE	FALSE
2221	ENSG00000111249	CUX2	hs12	111471828	111788358	+	H. sapiens	0.000933349	0.0519481	FALSE	FALSE
7594	ENSG00000162924	REL	hs2	61108656	61158745	+	H. sapiens	0.000933108	0.0519481	FALSE	FALSE
5278	ENSG00000111142	METAP2	hs12	95867296	95909615	+	H. sapiens	0.000932261	0.0519481	FALSE	FALSE
6847	ENSG00000146278	PNRC1	hs6	89790470	89794879	+	H. sapiens	0.000931402	0.0519481	FALSE	FALSE
4824	ENSG00000213625	LEPROT	hs1	65886270	65901690	+	H. sapiens	0.000931228	0.0519481	FALSE	FALSE
10188	ENSG00000171794	UTF1	hs10	135043778	135045062	+	H. sapiens	0.000930891	0.0519481	FALSE	FALSE
7120	ENSG00000132600	PRMT7	hs16	68344877	68392466	+	H. sapiens	0.000930787	0.0519481	FALSE	FALSE
10392	ENSG00000060237	WNK1	hs12	861759	1020618	+	H. sapiens	0.000930731	0.0519481	FALSE	FALSE
1421	ENSG00000164221	CCDC112	hs5	114602885	114632528	-	H. sapiens	0.000929463	0.0519481	FALSE	FALSE
10407	ENSG00000113645	WWC1	hs5	167718656	167899308	+	H. sapiens	0.000928928	0.0519481	FALSE	TRUE
8013	ENSG00000197956	S100A6	hs1	153507075	153508720	-	H. sapiens	0.000928916	0.0519481	FALSE	FALSE
2188	ENSG00000198561	CTNND1	hs11	57520715	57587018	+	H. sapiens	0.000928902	0.0519481	FALSE	TRUE
5287	ENSG00000127804	METTL16	hs17	2308856	2415185	-	H. sapiens	0.0009285	0.0529471	FALSE	FALSE
7891	ENSG00000142534	RPS11	hs19	49999622	50002946	+	H. sapiens	0.000927292	0.0529471	FALSE	FALSE
7929	ENSG00000136643	RPS6KC1	hs1	213224589	213448116	+	H. sapiens	0.000925964	0.0529471	FALSE	FALSE
837	ENSG00000181790	BAI1	hs8	143530791	143626370	+	H. sapiens	0.000925696	0.0529471	FALSE	FALSE
6601	ENSG00000164040	PGRMC2	hs4	129190397	129209984	-	H. sapiens	0.000925675	0.0529471	FALSE	FALSE
9775	ENSG00000183718	TRIM52	hs5	180681417	180688119	-	H. sapiens	0.000925585	0.0529471	FALSE	FALSE
4302	ENSG00000143466	IKBKE	hs1	206643791	206670223	+	H. sapiens	0.000924759	0.0529471	FALSE	FALSE
9803	ENSG00000122435	TRMT13	hs1	100598706	100616053	+	H. sapiens	0.000923742	0.0529471	FALSE	FALSE
10768	ENSG00000161642	ZNF385A	hs12	54762917	54785082	-	H. sapiens	0.000923367	0.0529471	FALSE	FALSE
997	ENSG00000130303	BST2	hs19	17513748	17516457	-	H. sapiens	0.000923307	0.0529471	FALSE	FALSE
7603	ENSG00000142599	RERE	hs1	8412457	8877702	-	H. sapiens	0.000923289	0.0529471	FALSE	TRUE
2372	ENSG00000174243	DDX23	hs12	49223547	49246625	-	H. sapiens	0.00092228	0.0529471	FALSE	FALSE
10228	ENSG00000035403	VCL	hs10	75757872	75879918	+	H. sapiens	0.000921675	0.0529471	FALSE	TRUE
4746	ENSG00000105700	KXD1	hs19	18668572	18680197	+	H. sapiens	0.000920931	0.0529471	FALSE	FALSE
3674	ENSG00000023572	GLRX2	hs1	193065598	193075244	-	H. sapiens	0.00092054	0.0529471	FALSE	FALSE
3496	ENSG00000129245	FXR2	hs17	7494548	7518189	-	H. sapiens	0.000920504	0.0529471	FALSE	FALSE
1178	ENSG00000160298	C21orf58	hs21	47720095	47743789	-	H. sapiens	0.000919866	0.0529471	FALSE	FALSE
8149	ENSG00000132432	SEC61G	hs7	54819943	54827667	-	H. sapiens	0.000919819	0.0529471	FALSE	FALSE
3936	ENSG00000099284	H2AFY2	hs10	71812552	71872036	+	H. sapiens	0.000919773	0.0529471	FALSE	FALSE
8024	ENSG00000165821	SALL2	hs14	21989232	22005350	-	H. sapiens	0.000919556	0.0529471	FALSE	FALSE
6899	ENSG00000013503	POLR3B	hs12	106751436	106903976	+	H. sapiens	0.000919441	0.0529471	FALSE	FALSE
7295	ENSG00000150787	PTS	hs11	112097088	112140678	+	H. sapiens	0.000919381	0.0529471	FALSE	FALSE
5861	ENSG00000128609	NDUFA5	hs7	123177051	123198309	-	H. sapiens	0.000918128	0.0529471	FALSE	FALSE
3097	ENSG00000125898	FAM110A	hs20	814358	838106	+	H. sapiens	0.000917885	0.0529471	FALSE	FALSE
1691	ENSG00000100629	CEP128	hs14	80943330	81425861	-	H. sapiens	0.000917545	0.0529471	FALSE	FALSE
3873	ENSG00000170899	GSTA4	hs6	52842751	52860176	-	H. sapiens	0.000917164	0.0529471	FALSE	FALSE
3842	ENSG00000196208	GREB1	hs2	11674242	11782914	+	H. sapiens	0.000917044	0.0529471	FALSE	FALSE
4127	ENSG00000126945	HNRNPH2	hsX	100663283	100669121	+	H. sapiens	0.000914116	0.0539461	FALSE	FALSE
10854	ENSG00000189144	ZNF573	hs19	38226734	38307940	-	H. sapiens	0.000912958	0.0539461	FALSE	FALSE
10232	ENSG00000213585	VDAC1	hs5	133307606	133340824	-	H. sapiens	0.000912343	0.0539461	FALSE	FALSE
10838	ENSG00000198131	ZNF544	hs19	58739960	58788815	+	H. sapiens	0.000911022	0.0539461	FALSE	FALSE
3951	ENSG00000140511	HAPLN3	hs15	89420519	89438857	-	H. sapiens	0.00091082	0.0539461	FALSE	FALSE
5127	ENSG00000101367	MAPRE1	hs20	31407699	31438211	+	H. sapiens	0.000910544	0.0539461	FALSE	FALSE
2036	ENSG00000166260	COX11	hs17	53029263	53046146	-	H. sapiens	0.000907962	0.0539461	FALSE	FALSE
9725	ENSG00000168016	TRANK1	hs3	36868311	36986548	-	H. sapiens	0.000907875	0.0539461	FALSE	FALSE
734	ENSG00000167283	ATP5L	hs11	118271869	118302211	+	H. sapiens	0.000907721	0.0539461	FALSE	FALSE
7647	ENSG00000005486	RHBDD2	hs7	75471920	75518244	+	H. sapiens	0.000906467	0.0539461	FALSE	FALSE
4833	ENSG00000119862	LGALSL	hs2	64681103	64688515	+	H. sapiens	0.000906013	0.0539461	FALSE	FALSE
5119	ENSG00000121653	MAPK8IP1	hs11	45907202	45928016	+	H. sapiens	0.000905893	0.0539461	FALSE	FALSE
7832	ENSG00000188846	RPL14	hs3	40498783	40503861	+	H. sapiens	0.000905854	0.0539461	FALSE	FALSE
3366	ENSG00000137460	FHDC1	hs4	153857504	153900848	+	H. sapiens	0.000905186	0.0539461	FALSE	FALSE
2741	ENSG00000038358	EDC4	hs16	67906926	67918406	+	H. sapiens	0.00090476	0.0539461	FALSE	FALSE
4086	ENSG00000101294	HM13	hs20	30102231	30157370	+	H. sapiens	0.000904631	0.0539461	FALSE	FALSE
9849	ENSG00000106537	TSPAN13	hs7	16793160	16824161	+	H. sapiens	0.000901231	0.0549451	FALSE	FALSE
7906	ENSG00000186468	RPS23	hs5	81569177	81574396	-	H. sapiens	0.000900541	0.0549451	FALSE	FALSE
4121	ENSG00000092199	HNRNPC	hs14	21677295	21737653	-	H. sapiens	0.000900016	0.0549451	FALSE	FALSE
8183	ENSG00000166192	SENP8	hs15	72406599	72433311	+	H. sapiens	0.000899641	0.0559441	FALSE	FALSE
6386	ENSG00000148498	PARD3	hs10	34398488	35104253	-	H. sapiens	0.000897569	0.0559441	FALSE	FALSE
3275	ENSG00000142449	FBN3	hs19	8130286	8214730	-	H. sapiens	0.000897056	0.0559441	FALSE	FALSE
383	ENSG00000163046	ANKRD30BL	hs2	132905164	133015542	-	H. sapiens	0.000897015	0.0559441	FALSE	FALSE
209	ENSG00000038002	AGA	hs4	178351924	178363657	-	H. sapiens	0.000897001	0.0559441	FALSE	FALSE
10030	ENSG00000169139	UBE2V2	hs8	48920960	48977268	+	H. sapiens	0.000896904	0.0559441	FALSE	FALSE
5990	ENSG00000164190	NIPBL	hs5	36876861	37066515	+	H. sapiens	0.00089668	0.0559441	FALSE	TRUE
2930	ENSG00000088367	EPB41L1	hs20	34679426	34820721	+	H. sapiens	0.000896489	0.0559441	FALSE	FALSE
5568	ENSG00000066697	MSANTD3	hs9	103189438	103213511	+	H. sapiens	0.000896329	0.0559441	FALSE	FALSE
7618	ENSG00000092871	RFFL	hs17	33333009	33416338	-	H. sapiens	0.000896085	0.0559441	FALSE	FALSE
7866	ENSG00000229117	RPL41	hs12	56510370	56511727	+	H. sapiens	0.000895342	0.0569431	FALSE	FALSE
131	ENSG00000113812	ACTR8	hs3	53901093	53916229	-	H. sapiens	0.000895098	0.0569431	FALSE	FALSE
7978	ENSG00000022277	RTFDC1	hs20	55043647	55093943	+	H. sapiens	0.000894086	0.0569431	FALSE	FALSE
7743	ENSG00000163961	RNF168	hs3	196195654	196230639	-	H. sapiens	0.000893885	0.0569431	FALSE	FALSE
6913	ENSG00000132963	POMP	hs13	29233241	29253062	+	H. sapiens	0.000893678	0.0569431	FALSE	FALSE
2168	ENSG00000102974	CTCF	hs16	67596310	67673086	+	H. sapiens	0.00089359	0.0569431	FALSE	TRUE
832	ENSG00000151929	BAG3	hs10	121410882	121437331	+	H. sapiens	0.000892582	0.0569431	FALSE	TRUE
7610	ENSG00000076043	REXO2	hs11	114310108	114321001	+	H. sapiens	0.000892553	0.0569431	FALSE	FALSE
8808	ENSG00000167642	SPINT2	hs19	38734675	38783254	+	H. sapiens	0.000892374	0.0569431	FALSE	FALSE
3027	ENSG00000067208	EVI5	hs1	92974253	93257961	-	H. sapiens	0.000892104	0.0569431	FALSE	FALSE
2474	ENSG00000163214	DHX57	hs2	39024871	39103075	-	H. sapiens	0.000891646	0.0569431	FALSE	FALSE
9797	ENSG00000145331	TRMT10A	hs4	100467866	100485189	-	H. sapiens	0.000891371	0.0569431	FALSE	FALSE
4681	ENSG00000165516	KLHDC2	hs14	50234326	50249909	+	H. sapiens	0.000891046	0.0569431	FALSE	FALSE
5463	ENSG00000051825	MPHOSPH9	hs12	123636867	123728561	-	H. sapiens	0.000890532	0.0569431	FALSE	FALSE
9812	ENSG00000100416	TRMU	hs22	46726772	46753237	+	H. sapiens	0.00089028	0.0569431	FALSE	FALSE
4175	ENSG00000132196	HSD17B7	hs1	162760492	162782607	+	H. sapiens	0.000890195	0.0569431	FALSE	FALSE
4117	ENSG00000139675	HNRNPA1L2	hs13	53191605	53217919	+	H. sapiens	0.000889002	0.0589411	FALSE	FALSE
5039	ENSG00000204103	MAFB	hs20	39314488	39317880	-	H. sapiens	0.000888477	0.0589411	FALSE	FALSE
10800	ENSG00000197808	ZNF461	hs19	37128094	37157755	-	H. sapiens	0.000888279	0.0589411	FALSE	FALSE
611	ENSG00000141480	ARRB2	hs17	4613784	4624794	+	H. sapiens	0.000887389	0.0589411	FALSE	FALSE
6957	ENSG00000166794	PPIB	hs15	64448011	64455404	-	H. sapiens	0.000887147	0.0589411	FALSE	FALSE
9450	ENSG00000139364	TMEM132B	hs12	125671382	126146917	+	H. sapiens	0.000887038	0.0589411	FALSE	FALSE
10140	ENSG00000162607	USP1	hs1	62901968	62917475	+	H. sapiens	0.000886554	0.0589411	FALSE	TRUE
158	ENSG00000134917	ADAMTS8	hs11	130274820	130298888	-	H. sapiens	0.000885803	0.0599401	FALSE	FALSE
5251	ENSG00000118579	MED28	hs4	17616254	17635728	+	H. sapiens	0.000885797	0.0599401	FALSE	FALSE
4360	ENSG00000104613	INTS10	hs8	19674651	19709594	+	H. sapiens	0.000885431	0.0599401	FALSE	FALSE
391	ENSG00000137494	ANKRD42	hs11	82904781	82971736	+	H. sapiens	0.000885091	0.0599401	FALSE	FALSE
6073	ENSG00000141279	NPEPPS	hs17	45600308	45700642	+	H. sapiens	0.00088452	0.0599401	FALSE	FALSE
2506	ENSG00000132535	DLG4	hs17	7093209	7123021	-	H. sapiens	0.00088373	0.0599401	FALSE	FALSE
2324	ENSG00000166341	DCHS1	hs11	6642556	6677085	-	H. sapiens	0.000883242	0.0599401	FALSE	FALSE
5619	ENSG00000117640	MTFR1L	hs1	26145131	26159432	+	H. sapiens	0.000883171	0.0599401	FALSE	FALSE
3242	ENSG00000187741	FANCA	hs16	89803957	89883065	-	H. sapiens	0.000882897	0.0599401	FALSE	TRUE
4939	ENSG00000157193	LRP8	hs1	53711217	53793742	-	H. sapiens	0.000882593	0.0599401	FALSE	FALSE
8331	ENSG00000196470	SIAH1	hs16	48390275	48482313	-	H. sapiens	0.000882314	0.0599401	FALSE	FALSE
2175	ENSG00000060069	CTDP1	hs18	77439801	77514510	+	H. sapiens	0.000882092	0.0599401	FALSE	FALSE
2708	ENSG00000007968	E2F2	hs1	23832922	23857712	-	H. sapiens	0.000881581	0.0599401	FALSE	FALSE
1472	ENSG00000177352	CCDC71	hs3	49199968	49203754	-	H. sapiens	0.000881421	0.0599401	FALSE	FALSE
2069	ENSG00000119203	CPSF3	hs2	9563697	9613230	+	H. sapiens	0.000881382	0.0599401	FALSE	FALSE
1885	ENSG00000125656	CLPP	hs19	6361463	6368919	+	H. sapiens	0.000881138	0.0599401	FALSE	FALSE
4924	ENSG00000126243	LRFN3	hs19	36426260	36436669	+	H. sapiens	0.000881033	0.0599401	FALSE	FALSE
1948	ENSG00000044459	CNTLN	hs9	17134980	17503921	+	H. sapiens	0.000880979	0.0599401	FALSE	FALSE
7575	ENSG00000089902	RCOR1	hs14	103058998	103196913	+	H. sapiens	0.000880578	0.0599401	FALSE	FALSE
6331	ENSG00000100836	PABPN1	hs14	23790498	23795394	+	H. sapiens	0.000879769	0.0599401	FALSE	FALSE
1933	ENSG00000158435	CNOT11	hs2	101869264	101886778	+	H. sapiens	0.000879689	0.0599401	FALSE	FALSE
3377	ENSG00000118407	FILIP1	hs6	76001575	76203454	-	H. sapiens	0.000879218	0.0599401	FALSE	FALSE
5934	ENSG00000162614	NEXN	hs1	78354198	78409580	+	H. sapiens	0.000879137	0.0599401	FALSE	FALSE
6356	ENSG00000137843	PAK6	hs15	40509629	40569688	+	H. sapiens	0.000878399	0.0599401	FALSE	FALSE
1764	ENSG00000100604	CHGA	hs14	93389425	93401638	+	H. sapiens	0.000878177	0.0599401	FALSE	FALSE
967	ENSG00000185515	BRCC3	hsX	154299695	154351349	+	H. sapiens	0.000876879	0.0599401	FALSE	FALSE
4181	ENSG00000080824	HSP90AA1	hs14	102547075	102606036	-	H. sapiens	0.00087608	0.0599401	FALSE	FALSE
6530	ENSG00000067840	PDZD4	hsX	153067621	153096020	-	H. sapiens	0.000875323	0.0609391	FALSE	FALSE
7232	ENSG00000134222	PSRC1	hs1	109822178	109825808	-	H. sapiens	0.000875094	0.0609391	FALSE	TRUE
6565	ENSG00000163737	PF4	hs4	74846794	74847841	-	H. sapiens	0.000874959	0.0609391	FALSE	FALSE
7245	ENSG00000171862	PTEN	hs10	89622870	89731687	+	H. sapiens	0.000874621	0.0609391	FALSE	FALSE
8835	ENSG00000165389	SPTSSA	hs14	34901995	34931562	-	H. sapiens	0.000874476	0.0609391	FALSE	FALSE
5867	ENSG00000137806	NDUFAF1	hs15	41679551	41694717	-	H. sapiens	0.000873892	0.0609391	FALSE	FALSE
4930	ENSG00000123384	LRP1	hs12	57522276	57607134	+	H. sapiens	0.000873226	0.0609391	FALSE	FALSE
2496	ENSG00000130826	DKC1	hsX	153991031	154005964	+	H. sapiens	0.000873071	0.0609391	FALSE	TRUE
3354	ENSG00000162344	FGF19	hs11	69513000	69519410	-	H. sapiens	0.000872687	0.0609391	FALSE	FALSE
6592	ENSG00000102144	PGK1	hsX	77320685	77384793	+	H. sapiens	0.000871665	0.0609391	FALSE	FALSE
6963	ENSG00000171960	PPIH	hs1	43124096	43142429	+	H. sapiens	0.000871469	0.0609391	FALSE	FALSE
6439	ENSG00000056661	PCGF2	hs17	36890150	36906070	-	H. sapiens	0.000870207	0.0609391	FALSE	FALSE
410	ENSG00000140350	ANP32A	hs15	69070874	69113236	-	H. sapiens	0.000869894	0.0609391	FALSE	FALSE
9042	ENSG00000102710	SUPT20H	hs13	37583449	37633850	-	H. sapiens	0.000869736	0.0609391	FALSE	FALSE
9219	ENSG00000011007	TCEB3	hs1	24069645	24088549	+	H. sapiens	0.000869256	0.0609391	FALSE	FALSE
1092	ENSG00000154035	C17orf103	hs17	21142183	21156722	-	H. sapiens	0.000868826	0.0609391	FALSE	FALSE
5080	ENSG00000078018	MAP2	hs2	210288782	210598842	+	H. sapiens	0.000868553	0.0609391	FALSE	FALSE
2266	ENSG00000167600	CYP2S1	hs19	41698954	41713444	+	H. sapiens	0.000866245	0.0609391	FALSE	FALSE
8198	ENSG00000184640	SEPT9	hs17	75276651	75496678	+	H. sapiens	0.000865822	0.0609391	FALSE	FALSE
3166	ENSG00000225663	FAM195B	hs17	79780287	79791178	-	H. sapiens	0.000865599	0.0609391	FALSE	FALSE
4922	ENSG00000077454	LRCH4	hs7	100169855	100183776	-	H. sapiens	0.000865409	0.0619381	FALSE	FALSE
2863	ENSG00000155849	ELMO1	hs7	36893961	37488852	-	H. sapiens	0.000865281	0.0619381	FALSE	FALSE
9374	ENSG00000157150	TIMP4	hs3	12194551	12200851	-	H. sapiens	0.000864993	0.0619381	FALSE	FALSE
2173	ENSG00000183248	CTD-3193O13.9	hs19	7933605	7939326	-	H. sapiens	0.000864652	0.0619381	FALSE	FALSE
1070	ENSG00000139971	C14orf37	hs14	58466453	58764857	-	H. sapiens	0.000864394	0.0619381	FALSE	FALSE
5875	ENSG00000140990	NDUFB10	hs16	2009509	2011976	+	H. sapiens	0.000864386	0.0619381	FALSE	FALSE
8755	ENSG00000124766	SOX4	hs6	21593972	21598847	+	H. sapiens	0.000863173	0.0619381	FALSE	FALSE
9518	ENSG00000205084	TMEM231	hs16	75572015	75590184	-	H. sapiens	0.000861974	0.0619381	FALSE	FALSE
517	ENSG00000107863	ARHGAP21	hs10	24872538	25012597	-	H. sapiens	0.000861818	0.0629371	FALSE	FALSE
9985	ENSG00000144744	UBA3	hs3	69103881	69129559	-	H. sapiens	0.000861718	0.0629371	FALSE	FALSE
7802	ENSG00000116883	RP11-268J15.5	hs1	36789335	36794822	+	H. sapiens	0.00086158	0.0629371	FALSE	FALSE
7568	ENSG00000166965	RCCD1	hs15	91498100	91506349	+	H. sapiens	0.00086116	0.0629371	FALSE	TRUE
6555	ENSG00000162928	PEX13	hs2	61244360	61279125	+	H. sapiens	0.000861116	0.0629371	FALSE	FALSE
560	ENSG00000196843	ARID5A	hs2	97202480	97218375	+	H. sapiens	0.000860963	0.0629371	FALSE	FALSE
9378	ENSG00000143155	TIPRL	hs1	168148171	168169950	+	H. sapiens	0.000860495	0.0629371	FALSE	FALSE
10015	ENSG00000198833	UBE2J1	hs6	90036344	90062567	-	H. sapiens	0.000860161	0.0629371	FALSE	FALSE
9633	ENSG00000064419	TNPO3	hs7	128594948	128695198	-	H. sapiens	0.000859242	0.0629371	FALSE	FALSE
7646	ENSG00000144468	RHBDD1	hs2	227700297	227863931	+	H. sapiens	0.000858841	0.0629371	FALSE	FALSE
2142	ENSG00000169118	CSNK1G1	hs15	64457716	64648442	-	H. sapiens	0.000858701	0.0629371	FALSE	FALSE
2212	ENSG00000036257	CUL3	hs2	225334867	225450110	-	H. sapiens	0.000858463	0.0629371	FALSE	FALSE
2443	ENSG00000149091	DGKZ	hs11	46354455	46402104	+	H. sapiens	0.000856603	0.0629371	FALSE	FALSE
6875	ENSG00000122008	POLK	hs5	74807581	74896969	+	H. sapiens	0.000855535	0.0629371	FALSE	FALSE
4100	ENSG00000112972	HMGCS1	hs5	43289497	43313614	-	H. sapiens	0.000855514	0.0629371	FALSE	FALSE
3388	ENSG00000198225	FKBP1C	hs6	63921351	63922929	+	H. sapiens	0.00085497	0.0629371	FALSE	FALSE
8818	ENSG00000116096	SPR	hs2	73114489	73119287	+	H. sapiens	0.000854264	0.0639361	FALSE	FALSE
4887	ENSG00000048540	LMO3	hs12	16701307	16763528	-	H. sapiens	0.000853197	0.0639361	FALSE	FALSE
8451	ENSG00000167114	SLC27A4	hs9	131102925	131123749	+	H. sapiens	0.000852331	0.0639361	FALSE	FALSE
2997	ENSG00000116285	ERRFI1	hs1	8064464	8086368	-	H. sapiens	0.000851847	0.0639361	FALSE	FALSE
6529	ENSG00000133401	PDZD2	hs5	31639517	32111037	+	H. sapiens	0.000851701	0.0639361	FALSE	FALSE
9114	ENSG00000064995	TAF11	hs6	34845555	34855866	-	H. sapiens	0.000850674	0.0649351	FALSE	FALSE
5337	ENSG00000170430	MGMT	hs10	131265448	131566271	+	H. sapiens	0.000849973	0.0649351	FALSE	FALSE
8875	ENSG00000139767	SRRM4	hs12	119419300	119600856	+	H. sapiens	0.00084962	0.0649351	FALSE	FALSE
4640	ENSG00000054523	KIF1B	hs1	10270863	10441661	+	H. sapiens	0.000849025	0.0649351	FALSE	FALSE
2646	ENSG00000096696	DSP	hs6	7541808	7586950	+	H. sapiens	0.00084876	0.0649351	FALSE	TRUE
3323	ENSG00000174989	FBXW8	hs12	117348761	117468953	+	H. sapiens	0.000848244	0.0659341	FALSE	FALSE
8408	ENSG00000100075	SLC25A1	hs22	19163095	19166343	-	H. sapiens	0.000847612	0.0659341	FALSE	FALSE
544	ENSG00000240771	ARHGEF25	hs12	58003963	58013162	+	H. sapiens	0.000846824	0.0659341	FALSE	FALSE
8539	ENSG00000114923	SLC4A3	hs2	220492049	220506702	+	H. sapiens	0.000846779	0.0659341	FALSE	FALSE
5066	ENSG00000112893	MAN2A1	hs5	109025067	109205326	+	H. sapiens	0.000846485	0.0659341	FALSE	FALSE
8688	ENSG00000143977	SNRPG	hs2	70508494	70520903	-	H. sapiens	0.000845282	0.0659341	FALSE	FALSE
2333	ENSG00000110063	DCPS	hs11	126173647	126215644	+	H. sapiens	0.00084507	0.0659341	FALSE	FALSE
10038	ENSG00000130939	UBE4B	hs1	10092890	10241297	+	H. sapiens	0.000844778	0.0669331	FALSE	FALSE
7240	ENSG00000132300	PTCD3	hs2	86333305	86369280	+	H. sapiens	0.000844771	0.0669331	FALSE	FALSE
5124	ENSG00000114738	MAPKAPK3	hs3	50648951	50686720	+	H. sapiens	0.000844232	0.0669331	FALSE	FALSE
5108	ENSG00000129680	MAP7D3	hsX	135295381	135338641	-	H. sapiens	0.00084417	0.0669331	FALSE	FALSE
5158	ENSG00000132561	MATN2	hs8	98881068	99048944	+	H. sapiens	0.000843884	0.0669331	FALSE	FALSE
8670	ENSG00000163788	SNRK	hs3	43328004	43466256	+	H. sapiens	0.000843744	0.0669331	FALSE	FALSE
8607	ENSG00000066117	SMARCD1	hs12	50478755	50494495	+	H. sapiens	0.000843081	0.0669331	FALSE	TRUE
6092	ENSG00000181019	NQO1	hs16	69740899	69760854	-	H. sapiens	0.000842624	0.0669331	FALSE	FALSE
9978	ENSG00000063244	U2AF2	hs19	56165512	56186081	+	H. sapiens	0.000842043	0.0669331	FALSE	FALSE
4080	ENSG00000179344	HLA-DQB1	hs6	32627244	32636160	-	H. sapiens	0.000839315	0.0679321	FALSE	FALSE
128	ENSG00000133627	ACTR3B	hs7	152456834	152552463	+	H. sapiens	0.000838999	0.0679321	FALSE	FALSE
4179	ENSG00000025156	HSF2	hs6	122720691	122754264	+	H. sapiens	0.000838355	0.0679321	FALSE	TRUE
9440	ENSG00000188735	TMEM120B	hs12	122150658	122220907	+	H. sapiens	0.000838043	0.0689311	FALSE	FALSE
2546	ENSG00000135392	DNAJC14	hs12	56214744	56224608	-	H. sapiens	0.000838029	0.0689311	FALSE	FALSE
6444	ENSG00000100982	PCIF1	hs20	44563267	44576662	+	H. sapiens	0.000837286	0.0689311	FALSE	FALSE
5621	ENSG00000148824	MTG1	hs10	135207598	135234811	+	H. sapiens	0.000836831	0.0689311	FALSE	FALSE
7892	ENSG00000112306	RPS12	hs6	133135580	133138703	+	H. sapiens	0.000835742	0.0689311	FALSE	FALSE
7914	ENSG00000213741	RPS29	hs14	50043390	50065408	-	H. sapiens	0.000835357	0.0689311	FALSE	FALSE
5418	ENSG00000087245	MMP2	hs16	55423612	55540603	+	H. sapiens	0.000835261	0.0689311	FALSE	FALSE
3004	ENSG00000135476	ESPL1	hs12	53662083	53687427	+	H. sapiens	0.000835023	0.0689311	FALSE	TRUE
9074	ENSG00000135316	SYNCRIP	hs6	86318053	86353510	-	H. sapiens	0.000834367	0.0689311	FALSE	TRUE
1426	ENSG00000147144	CCDC120	hsX	48911101	48927509	+	H. sapiens	0.000833914	0.0689311	FALSE	FALSE
2104	ENSG00000213145	CRIP1	hs14	105952654	105955284	+	H. sapiens	0.000833681	0.0699301	FALSE	FALSE
1541	ENSG00000169217	CD2BP2	hs16	30362087	30366682	-	H. sapiens	0.000833366	0.0699301	FALSE	FALSE
6399	ENSG00000129484	PARP2	hs14	20811741	20826064	+	H. sapiens	0.000832897	0.0699301	FALSE	FALSE
2166	ENSG00000117151	CTBS	hs1	85015289	85040163	-	H. sapiens	0.000832691	0.0699301	FALSE	FALSE
790	ENSG00000169857	AVEN	hs15	34158428	34331377	-	H. sapiens	0.000832567	0.0699301	FALSE	FALSE
10779	ENSG00000170954	ZNF415	hs19	53611132	53636330	-	H. sapiens	0.000831685	0.0709291	FALSE	FALSE
9126	ENSG00000148835	TAF5	hs10	105127724	105148822	+	H. sapiens	0.000830853	0.0709291	FALSE	FALSE
1711	ENSG00000148019	CEP78	hs9	80850978	80894606	+	H. sapiens	0.000830176	0.0709291	FALSE	FALSE
278	ENSG00000053371	AKR7A2	hs1	19630459	19638640	-	H. sapiens	0.000830002	0.0709291	FALSE	FALSE
3903	ENSG00000119041	GTF3C3	hs2	197627756	197664449	-	H. sapiens	0.00082987	0.0709291	FALSE	FALSE
509	ENSG00000134884	ARGLU1	hs13	107194021	107220512	-	H. sapiens	0.000828521	0.0729271	FALSE	TRUE
5604	ENSG00000057935	MTA3	hs2	42721709	42984087	+	H. sapiens	0.000828392	0.0729271	FALSE	FALSE
10121	ENSG00000156467	UQCRB	hs8	97238148	97247862	-	H. sapiens	0.00082801	0.0729271	FALSE	FALSE
10238	ENSG00000197415	VEPH1	hs3	156977531	157251408	-	H. sapiens	0.000827845	0.0729271	FALSE	FALSE
6756	ENSG00000151176	PLBD2	hs12	113796371	113827203	+	H. sapiens	0.0008274	0.0729271	FALSE	FALSE
4024	ENSG00000114315	HES1	hs3	193853934	193856521	+	H. sapiens	0.00082738	0.0729271	FALSE	FALSE
7340	ENSG00000060749	QSER1	hs11	32914724	33014862	+	H. sapiens	0.000827307	0.0729271	FALSE	FALSE
9986	ENSG00000081307	UBA5	hs3	132373290	132396941	+	H. sapiens	0.000827001	0.0729271	FALSE	FALSE
2125	ENSG00000008405	CRY1	hs12	107385142	107487607	-	H. sapiens	0.000826403	0.0729271	FALSE	FALSE
3928	ENSG00000104812	GYS1	hs19	49471382	49496567	-	H. sapiens	0.000824934	0.0729271	FALSE	FALSE
5020	ENSG00000183060	LYSMD4	hs15	100255902	100273766	-	H. sapiens	0.000824909	0.0729271	FALSE	FALSE
8463	ENSG00000059804	SLC2A3	hs12	8071826	8088871	-	H. sapiens	0.000824887	0.0729271	FALSE	FALSE
2159	ENSG00000101138	CSTF1	hs20	54967427	54979518	+	H. sapiens	0.000824841	0.0729271	FALSE	FALSE
865	ENSG00000050820	BCAR1	hs16	75262928	75301951	-	H. sapiens	0.000824704	0.0729271	FALSE	FALSE
3325	ENSG00000119616	FCF1	hs14	75179847	75203394	+	H. sapiens	0.000824557	0.0729271	FALSE	FALSE
6154	ENSG00000065057	NTHL1	hs16	2089816	2097867	-	H. sapiens	0.000824216	0.0729271	FALSE	FALSE
1419	ENSG00000159884	CCDC107	hs9	35658301	35661508	+	H. sapiens	0.000824084	0.0729271	FALSE	TRUE
4451	ENSG00000128928	IVD	hs15	40697686	40728146	+	H. sapiens	0.000823782	0.0739261	FALSE	FALSE
7078	ENSG00000124593	PRICKLE4	hs6	41748087	41757879	+	H. sapiens	0.000823613	0.0739261	FALSE	FALSE
9215	ENSG00000180964	TCEAL8	hsX	102507923	102510131	-	H. sapiens	0.000822481	0.0739261	FALSE	FALSE
7909	ENSG00000197728	RPS26	hs12	56435637	56438116	+	H. sapiens	0.000822175	0.0739261	FALSE	FALSE
2366	ENSG00000100201	DDX17	hs22	38879445	38903665	-	H. sapiens	0.000821967	0.0739261	FALSE	FALSE
2137	ENSG00000103653	CSK	hs15	75074398	75095539	+	H. sapiens	0.000821707	0.0739261	FALSE	FALSE
4635	ENSG00000163808	KIF15	hs3	44803209	44914868	+	H. sapiens	0.000821383	0.0739261	FALSE	FALSE
5609	ENSG00000147649	MTDH	hs8	98656407	98740998	+	H. sapiens	0.000821256	0.0739261	FALSE	FALSE
5344	ENSG00000197530	MIB2	hs1	1550795	1565990	+	H. sapiens	0.000820545	0.0739261	FALSE	FALSE
10110	ENSG00000059145	UNKL	hs16	1413206	1464752	-	H. sapiens	0.000820104	0.0739261	FALSE	FALSE
5084	ENSG00000065559	MAP2K4	hs17	11924141	12047147	+	H. sapiens	0.000819824	0.0739261	FALSE	FALSE
10997	ENSG00000167232	ZNF91	hs19	23487793	23578362	-	H. sapiens	0.000819735	0.0739261	FALSE	FALSE
5133	ENSG00000198060	MARCH5	hs10	94050920	94113721	+	H. sapiens	0.000819031	0.0739261	FALSE	FALSE
1448	ENSG00000122483	CCDC18	hs1	93645476	93744287	+	H. sapiens	0.000818967	0.0739261	FALSE	FALSE
6111	ENSG00000078618	NRD1	hs1	52254863	52344477	-	H. sapiens	0.000818921	0.0739261	FALSE	FALSE
1102	ENSG00000074356	C17orf85	hs17	3714460	3749545	-	H. sapiens	0.000818857	0.0739261	FALSE	FALSE
9218	ENSG00000103363	TCEB2	hs16	2821415	2827298	-	H. sapiens	0.000818202	0.0739261	FALSE	FALSE
10878	ENSG00000180357	ZNF609	hs15	64752941	64978264	+	H. sapiens	0.000818049	0.0739261	FALSE	FALSE
6265	ENSG00000125741	OPA3	hs19	46030685	46105470	-	H. sapiens	0.000817915	0.0739261	FALSE	FALSE
1771	ENSG00000131165	CHMP1A	hs16	89710839	89724253	-	H. sapiens	0.000817441	0.0739261	FALSE	FALSE
906	ENSG00000165626	BEND7	hs10	13480484	13570974	-	H. sapiens	0.000817017	0.0739261	FALSE	FALSE
1786	ENSG00000033100	CHPF2	hs7	150929575	150935908	+	H. sapiens	0.000816251	0.0739261	FALSE	FALSE
3324	ENSG00000132004	FBXW9	hs19	12798867	12807457	-	H. sapiens	0.000816051	0.0739261	FALSE	FALSE
4621	ENSG00000197077	KIAA1671	hs22	25348697	25593415	+	H. sapiens	0.000815583	0.0739261	FALSE	FALSE
9679	ENSG00000164938	TP53INP1	hs8	95938200	95961639	-	H. sapiens	0.000814714	0.0739261	FALSE	FALSE
7419	ENSG00000161800	RACGAP1	hs12	50370706	50426919	-	H. sapiens	0.000814535	0.0739261	FALSE	FALSE
3865	ENSG00000105723	GSK3A	hs19	42734338	42746777	-	H. sapiens	0.000814436	0.0739261	FALSE	FALSE
9964	ENSG00000117289	TXNIP	hs1	145438469	145442635	+	H. sapiens	0.000814381	0.0739261	FALSE	FALSE
4769	ENSG00000116586	LAMTOR2	hs1	156024543	156028301	+	H. sapiens	0.000814374	0.0739261	FALSE	FALSE
1557	ENSG00000002586	CD99	hsX	2609220	2659350	+	H. sapiens	0.000813857	0.0739261	FALSE	FALSE
3054	ENSG00000075914	EXOSC7	hs3	45016733	45077558	+	H. sapiens	0.000813437	0.0739261	FALSE	FALSE
4148	ENSG00000165704	HPRT1	hsX	133594183	133654543	+	H. sapiens	0.000813352	0.0739261	FALSE	FALSE
2243	ENSG00000162144	CYB561A3	hs11	61116217	61129771	-	H. sapiens	0.000812651	0.0749251	FALSE	FALSE
4357	ENSG00000248099	INSL3	hs19	17927321	17932383	-	H. sapiens	0.000812174	0.0749251	FALSE	FALSE
5054	ENSG00000198042	MAK16	hs8	33342268	33358778	+	H. sapiens	0.000812015	0.0749251	FALSE	FALSE
1657	ENSG00000115816	CEBPZ	hs2	37428755	37458856	-	H. sapiens	0.00081114	0.0749251	FALSE	FALSE
1131	ENSG00000267106	C19orf82	hs19	9731967	9756572	+	H. sapiens	0.000811036	0.0749251	FALSE	FALSE
5520	ENSG00000182154	MRPL41	hs9	140445651	140447007	+	H. sapiens	0.000810313	0.0749251	FALSE	FALSE
7089	ENSG00000181929	PRKAG1	hs12	49396057	49412980	-	H. sapiens	0.00081029	0.0749251	FALSE	FALSE
5436	ENSG00000075643	MOCOS	hs18	33767482	33852120	+	H. sapiens	0.00081026	0.0749251	FALSE	FALSE
8757	ENSG00000125398	SOX9	hs17	70117161	70122561	+	H. sapiens	0.000809781	0.0749251	FALSE	FALSE
6734	ENSG00000067225	PKM	hs15	72491370	72524164	-	H. sapiens	0.000809242	0.0749251	FALSE	FALSE
8372	ENSG00000163950	SLBP	hs4	1694527	1714282	-	H. sapiens	0.000809206	0.0749251	FALSE	TRUE
4597	ENSG00000136051	KIAA1033	hs12	105501102	105562912	+	H. sapiens	0.000809052	0.0749251	FALSE	FALSE
3194	ENSG00000173065	FAM222B	hs17	27082996	27182250	-	H. sapiens	0.000807388	0.0749251	FALSE	FALSE
2802	ENSG00000144895	EIF2A	hs3	150264465	150302029	+	H. sapiens	0.000807127	0.0749251	FALSE	TRUE
5564	ENSG00000148187	MRRF	hs9	125026882	125085743	+	H. sapiens	0.000806993	0.0749251	FALSE	FALSE
7908	ENSG00000118181	RPS25	hs11	118886422	118889401	-	H. sapiens	0.00080556	0.0749251	FALSE	FALSE
184	ENSG00000128165	ADM2	hs22	50919985	50924869	+	H. sapiens	0.000805354	0.0749251	FALSE	FALSE
6099	ENSG00000184162	NR2C2AP	hs19	19312225	19314233	-	H. sapiens	0.000805059	0.0749251	FALSE	FALSE
2310	ENSG00000100897	DCAF11	hs14	24583404	24594451	+	H. sapiens	0.00080484	0.0749251	FALSE	FALSE
629	ENSG00000148331	ASB6	hs9	132399171	132404444	-	H. sapiens	0.000804373	0.0749251	FALSE	FALSE
2611	ENSG00000136908	DPM2	hs9	130697378	130700763	-	H. sapiens	0.000803437	0.0749251	FALSE	FALSE
2515	ENSG00000178028	DMAP1	hs1	44679127	44686353	+	H. sapiens	0.000802968	0.0749251	FALSE	FALSE
1620	ENSG00000167797	CDK2AP2	hs11	67273968	67276120	-	H. sapiens	0.000802553	0.0749251	FALSE	FALSE
9424	ENSG00000158604	TMED4	hs7	44617493	44621886	-	H. sapiens	0.000802511	0.0749251	FALSE	FALSE
6251	ENSG00000181396	OGFOD3	hs17	80347099	80376513	-	H. sapiens	0.000801895	0.0749251	FALSE	FALSE
1166	ENSG00000108561	C1QBP	hs17	5336097	5352150	-	H. sapiens	0.000801792	0.0749251	FALSE	FALSE
6364	ENSG00000217930	PAM16	hs16	4381550	4405608	-	H. sapiens	0.000801775	0.0749251	FALSE	FALSE
5679	ENSG00000141971	MVB12A	hs19	17516531	17544533	+	H. sapiens	0.000801746	0.0749251	FALSE	FALSE
5707	ENSG00000101335	MYL9	hs20	35169887	35178228	+	H. sapiens	0.000801575	0.0749251	FALSE	FALSE
8202	ENSG00000172058	SERF1A	hs5	70196492	70214357	+	H. sapiens	0.000801012	0.0749251	FALSE	FALSE
1454	ENSG00000024862	CCDC28A	hs6	139094657	139114456	+	H. sapiens	0.000800654	0.0759241	FALSE	FALSE
7158	ENSG00000164244	PRRC1	hs5	126853301	126890781	+	H. sapiens	0.000800388	0.0759241	FALSE	FALSE
1741	ENSG00000172586	CHCHD1	hs10	75541805	75543410	+	H. sapiens	0.000799629	0.0759241	FALSE	FALSE
4376	ENSG00000196497	IPO4	hs14	24649425	24658170	-	H. sapiens	0.000799476	0.0759241	FALSE	FALSE
4189	ENSG00000170606	HSPA4	hs5	132387654	132442141	+	H. sapiens	0.000798736	0.0759241	FALSE	FALSE
2314	ENSG00000163257	DCAF16	hs4	17802278	17812381	-	H. sapiens	0.000798693	0.0759241	FALSE	TRUE
5290	ENSG00000144401	METTL21A	hs2	208445355	208490652	-	H. sapiens	0.000798586	0.0759241	FALSE	FALSE
10945	ENSG00000181220	ZNF746	hs7	149169885	149194908	-	H. sapiens	0.000797812	0.0759241	FALSE	FALSE
1313	ENSG00000129007	CALML4	hs15	68483043	68498417	-	H. sapiens	0.000796612	0.0759241	FALSE	FALSE
9113	ENSG00000166337	TAF10	hs11	6627526	6633898	-	H. sapiens	0.000795916	0.0759241	FALSE	FALSE
1327	ENSG00000164076	CAMKV	hs3	49895421	49907655	-	H. sapiens	0.000795006	0.0759241	FALSE	FALSE
10382	ENSG00000109685	WHSC1	hs4	1873151	1983934	+	H. sapiens	0.000794975	0.0759241	FALSE	FALSE
4857	ENSG00000189308	LIN54	hs4	83831126	83934079	-	H. sapiens	0.00079492	0.0759241	FALSE	FALSE
6931	ENSG00000151615	POU4F2	hs4	147560045	147563626	+	H. sapiens	0.000794479	0.0759241	FALSE	FALSE
5085	ENSG00000137764	MAP2K5	hs15	67835047	68099461	+	H. sapiens	0.000794361	0.0759241	FALSE	FALSE
98	ENSG00000097021	ACOT7	hs1	6324329	6454451	-	H. sapiens	0.000794332	0.0759241	FALSE	FALSE
1118	ENSG00000123144	C19orf43	hs19	12841454	12845589	-	H. sapiens	0.000794241	0.0759241	FALSE	FALSE
7101	ENSG00000163558	PRKCI	hs3	169940153	170023769	+	H. sapiens	0.000793932	0.0759241	FALSE	FALSE
5971	ENSG00000196865	NHLRC2	hs10	115614420	115676953	+	H. sapiens	0.000792889	0.0759241	FALSE	FALSE
7841	ENSG00000125691	RPL23	hs17	37004118	37010096	-	H. sapiens	0.000792623	0.0759241	FALSE	FALSE
3643	ENSG00000131153	GINS2	hs16	85709804	85723679	-	H. sapiens	0.0007907	0.0769231	FALSE	TRUE
2529	ENSG00000115423	DNAH6	hs2	84743579	85046713	+	H. sapiens	0.000789054	0.0769231	FALSE	FALSE
3683	ENSG00000224051	GLTPD1	hs1	1260136	1264277	+	H. sapiens	0.000788715	0.0769231	FALSE	FALSE
10635	ENSG00000147130	ZMYM3	hsX	70459474	70474996	-	H. sapiens	0.000788512	0.0769231	FALSE	FALSE
10418	ENSG00000158156	XKR8	hs1	28285973	28294607	+	H. sapiens	0.000788444	0.0769231	FALSE	FALSE
7896	ENSG00000134419	RPS15A	hs16	18792617	18801705	-	H. sapiens	0.000788244	0.0769231	FALSE	FALSE
8682	ENSG00000124562	SNRPC	hs6	34725183	34741571	+	H. sapiens	0.000788115	0.0769231	FALSE	FALSE
6699	ENSG00000121716	PILRB	hs7	99933737	99965356	+	H. sapiens	0.000788063	0.0769231	FALSE	FALSE
2780	ENSG00000108883	EFTUD2	hs17	42927311	42977030	-	H. sapiens	0.000787741	0.0769231	FALSE	FALSE
153	ENSG00000145808	ADAMTS19	hs5	128795958	129074376	+	H. sapiens	0.000787002	0.0769231	FALSE	FALSE
8481	ENSG00000157593	SLC35B2	hs6	44221833	44225291	-	H. sapiens	0.000786811	0.0769231	FALSE	FALSE
5837	ENSG00000107130	NCS1	hs9	132934857	132999583	+	H. sapiens	0.000786162	0.0769231	FALSE	FALSE
2971	ENSG00000104884	ERCC2	hs19	45853095	45874176	-	H. sapiens	0.000785913	0.0769231	FALSE	FALSE
9711	ENSG00000127191	TRAF2	hs9	139776364	139821059	+	H. sapiens	0.000785895	0.0769231	FALSE	FALSE
1619	ENSG00000111328	CDK2AP1	hs12	123745528	123756881	-	H. sapiens	0.00078574	0.0769231	FALSE	FALSE
103	ENSG00000153093	ACOXL	hs2	111490150	111875799	+	H. sapiens	0.000785586	0.0769231	FALSE	FALSE
6311	ENSG00000204237	OXLD1	hs17	79632066	79633665	-	H. sapiens	0.000785493	0.0779221	FALSE	FALSE
9226	ENSG00000141002	TCF25	hs16	89940000	89977792	+	H. sapiens	0.000785441	0.0789211	FALSE	FALSE
8004	ENSG00000163785	RYK	hs3	133784147	133969689	-	H. sapiens	0.000785173	0.0789211	FALSE	FALSE
7835	ENSG00000063177	RPL18	hs19	49118585	49122793	-	H. sapiens	0.000785077	0.0789211	FALSE	FALSE
4920	ENSG00000136141	LRCH1	hs13	47127303	47327175	+	H. sapiens	0.000784738	0.0789211	FALSE	FALSE
5651	ENSG00000256618	MTRNR2L1	hs17	22022437	22023991	+	H. sapiens	0.000784485	0.0789211	FALSE	FALSE
10659	ENSG00000196387	ZNF140	hs12	133656424	133684130	+	H. sapiens	0.000784215	0.0789211	FALSE	FALSE
9413	ENSG00000141524	TMC6	hs17	76106539	76128488	-	H. sapiens	0.00078388	0.0789211	FALSE	FALSE
749	ENSG00000155097	ATP6V1C1	hs8	104033291	104085279	+	H. sapiens	0.000783293	0.0789211	FALSE	FALSE
9939	ENSG00000128159	TUBGCP6	hs22	50656118	50683421	-	H. sapiens	0.000783089	0.0789211	FALSE	FALSE
9752	ENSG00000109654	TRIM2	hs4	154073494	154260472	+	H. sapiens	0.000783038	0.0789211	FALSE	FALSE
10497	ENSG00000173276	ZBTB21	hs21	43406940	43430496	-	H. sapiens	0.000782754	0.0789211	FALSE	FALSE
5157	ENSG00000007264	MATK	hs19	3777971	3802127	-	H. sapiens	0.000782233	0.0789211	FALSE	FALSE
465	ENSG00000149089	APIP	hs11	34874641	34938046	-	H. sapiens	0.000781837	0.0789211	FALSE	FALSE
8955	ENSG00000109689	STIM2	hs4	26859300	27027003	+	H. sapiens	0.000781489	0.0799201	FALSE	FALSE
3093	ENSG00000145569	FAM105A	hs5	14581884	14615116	+	H. sapiens	0.000781106	0.0799201	FALSE	FALSE
9345	ENSG00000154096	THY1	hs11	119288090	119295695	-	H. sapiens	0.000780622	0.0799201	FALSE	FALSE
4496	ENSG00000136504	KAT7	hs17	47865917	47906458	+	H. sapiens	0.000779936	0.0799201	FALSE	FALSE
7612	ENSG00000035928	RFC1	hs4	39289076	39367995	-	H. sapiens	0.000779678	0.0799201	FALSE	FALSE
11008	ENSG00000183579	ZNRF3	hs22	29279580	29453475	+	H. sapiens	0.000779163	0.0799201	FALSE	FALSE
10286	ENSG00000100749	VRK1	hs14	97263641	97398059	+	H. sapiens	0.000778878	0.0799201	FALSE	FALSE
8798	ENSG00000063176	SPHK2	hs19	49122548	49133974	+	H. sapiens	0.000777972	0.0799201	FALSE	FALSE
3631	ENSG00000137563	GGH	hs8	63927638	63951730	-	H. sapiens	0.000777008	0.0799201	FALSE	FALSE
10234	ENSG00000078668	VDAC3	hs8	42249142	42263415	+	H. sapiens	0.000776611	0.0799201	FALSE	FALSE
6041	ENSG00000130935	NOL11	hs17	65713949	65740647	+	H. sapiens	0.00077632	0.0809191	FALSE	FALSE
4413	ENSG00000143319	ISG20L2	hs1	156691683	156698591	-	H. sapiens	0.000775538	0.0809191	FALSE	FALSE
3998	ENSG00000008869	HEATR5B	hs2	37195526	37311485	-	H. sapiens	0.000775121	0.0809191	FALSE	FALSE
5860	ENSG00000189043	NDUFA4	hs7	10971578	10979883	-	H. sapiens	0.000774419	0.0809191	FALSE	FALSE
5579	ENSG00000147065	MSN	hsX	64808257	64961791	+	H. sapiens	0.000774122	0.0809191	FALSE	FALSE
4372	ENSG00000068745	IP6K2	hs3	48725436	48777786	-	H. sapiens	0.000774116	0.0809191	FALSE	FALSE
5778	ENSG00000205531	NAP1L4	hs11	2965667	3013607	-	H. sapiens	0.000773338	0.0809191	FALSE	FALSE
5729	ENSG00000162601	MYSM1	hs1	59120411	59165764	-	H. sapiens	0.000773309	0.0809191	FALSE	FALSE
6785	ENSG00000171680	PLEKHG5	hs1	6526152	6580121	-	H. sapiens	0.000773058	0.0809191	FALSE	FALSE
6874	ENSG00000101751	POLI	hs18	51795774	51847636	+	H. sapiens	0.000772841	0.0809191	FALSE	FALSE
528	ENSG00000147799	ARHGAP39	hs8	145754563	145911194	-	H. sapiens	0.000772539	0.0809191	FALSE	FALSE
6783	ENSG00000126822	PLEKHG3	hs14	65170820	65213610	+	H. sapiens	0.000772103	0.0809191	FALSE	FALSE
7939	ENSG00000156990	RPUSD3	hs3	9879533	9886286	-	H. sapiens	0.000772101	0.0809191	FALSE	FALSE
694	ENSG00000198513	ATL1	hs14	50999227	51099786	+	H. sapiens	0.000771683	0.0809191	FALSE	FALSE
5474	ENSG00000133030	MPRIP	hs17	16945859	17120993	+	H. sapiens	0.000771611	0.0809191	FALSE	FALSE
5523	ENSG00000135900	MRPL44	hs2	224822121	224832431	+	H. sapiens	0.000771058	0.0809191	FALSE	FALSE
8268	ENSG00000156398	SFXN2	hs10	104474295	104503249	+	H. sapiens	0.000771009	0.0809191	FALSE	FALSE
8918	ENSG00000144057	ST6GAL2	hs2	107418056	107503564	-	H. sapiens	0.000770846	0.0809191	FALSE	FALSE
5692	ENSG00000136997	MYC	hs8	128747680	128753674	+	H. sapiens	0.000770361	0.0809191	FALSE	FALSE
7552	ENSG00000134597	RBMX2	hsX	129535943	129547317	+	H. sapiens	0.000769888	0.0809191	FALSE	FALSE
7859	ENSG00000165502	RPL36AL	hs14	50085237	50087403	-	H. sapiens	0.00076907	0.0809191	FALSE	FALSE
7996	ENSG00000111832	RWDD1	hs6	116892530	116918838	+	H. sapiens	0.000768905	0.0809191	FALSE	FALSE
9272	ENSG00000107140	TESK1	hs9	35605367	35610038	+	H. sapiens	0.000768288	0.0809191	FALSE	FALSE
626	ENSG00000088280	ASAP3	hs1	23755056	23811061	-	H. sapiens	0.000767867	0.0809191	FALSE	FALSE
2031	ENSG00000110880	CORO1C	hs12	109038885	109125372	-	H. sapiens	0.000767832	0.0809191	FALSE	FALSE
7170	ENSG00000099256	PRTFDC1	hs10	25137536	25241533	-	H. sapiens	0.000767828	0.0809191	FALSE	FALSE
4370	ENSG00000164066	INTU	hs4	128544426	128647892	+	H. sapiens	0.000767675	0.0809191	FALSE	FALSE
7820	ENSG00000197713	RPE	hs2	210867289	210886300	+	H. sapiens	0.000767454	0.0809191	FALSE	FALSE
2405	ENSG00000119522	DENND1A	hs9	126141933	126692431	-	H. sapiens	0.000767364	0.0819181	FALSE	FALSE
7555	ENSG00000168214	RBPJ	hs4	26165077	26436541	+	H. sapiens	0.000767192	0.0819181	FALSE	FALSE
10759	ENSG00000256683	ZNF350	hs19	52467596	52490109	-	H. sapiens	0.000766709	0.0819181	FALSE	FALSE
9373	ENSG00000100234	TIMP3	hs22	33197687	33259030	+	H. sapiens	0.000766216	0.0829171	FALSE	FALSE
4598	ENSG00000138688	KIAA1109	hs4	123073488	123283913	+	H. sapiens	0.000766035	0.0829171	FALSE	FALSE
6753	ENSG00000122861	PLAU	hs10	75668935	75677255	+	H. sapiens	0.000765689	0.0829171	FALSE	FALSE
6462	ENSG00000169174	PCSK9	hs1	55505221	55530525	+	H. sapiens	0.000764987	0.0829171	FALSE	FALSE
3247	ENSG00000183161	FANCF	hs11	22644079	22647387	-	H. sapiens	0.000764575	0.0829171	FALSE	FALSE
9555	ENSG00000178821	TMEM52	hs1	1849029	1850712	-	H. sapiens	0.000764231	0.0829171	FALSE	FALSE
1532	ENSG00000156261	CCT8	hs21	30428126	30446118	-	H. sapiens	0.000763883	0.0829171	FALSE	FALSE
11033	ENSG00000174442	ZWILCH	hs15	66797297	66842115	+	H. sapiens	0.000763518	0.0829171	FALSE	FALSE
1251	ENSG00000189376	C8orf76	hs8	124232196	124253638	-	H. sapiens	0.00076322	0.0829171	FALSE	FALSE
1898	ENSG00000132361	CLUH	hs17	2592680	2615957	-	H. sapiens	0.000762235	0.0839161	FALSE	FALSE
10316	ENSG00000185274	WBSCR17	hs7	70597155	71178585	+	H. sapiens	0.00076216	0.0839161	FALSE	FALSE
6988	ENSG00000058272	PPP1R12A	hs12	80167343	80329240	-	H. sapiens	0.000761357	0.0839161	FALSE	FALSE
1171	ENSG00000088854	C20orf194	hs20	3229951	3388272	-	H. sapiens	0.000761235	0.0839161	FALSE	FALSE
3001	ENSG00000171320	ESCO2	hs8	27629466	27670157	+	H. sapiens	0.000760911	0.0839161	FALSE	TRUE
3144	ENSG00000198780	FAM169A	hs5	74073399	74162776	-	H. sapiens	0.000760817	0.0839161	FALSE	FALSE
8897	ENSG00000084112	SSH1	hs12	109176466	109251366	-	H. sapiens	0.000760641	0.0839161	FALSE	FALSE
4049	ENSG00000172273	HINFP	hs11	118992297	119006752	+	H. sapiens	0.000759892	0.0849151	FALSE	FALSE
7153	ENSG00000257704	PRR24	hs19	47778142	47778979	+	H. sapiens	0.000759749	0.0849151	FALSE	FALSE
1322	ENSG00000163888	CAMK2N2	hs3	183977001	183979251	-	H. sapiens	0.000759188	0.0849151	FALSE	FALSE
9204	ENSG00000089225	TBX5	hs12	114791736	114846247	-	H. sapiens	0.000758561	0.0849151	FALSE	FALSE
5522	ENSG00000055950	MRPL43	hs10	102729215	102747272	-	H. sapiens	0.000758543	0.0849151	FALSE	FALSE
2669	ENSG00000111266	DUSP16	hs12	12628829	12715317	-	H. sapiens	0.000758035	0.0849151	FALSE	FALSE
2761	ENSG00000159658	EFCAB14	hs1	47124366	47184824	-	H. sapiens	0.0007571	0.0849151	FALSE	FALSE
3611	ENSG00000092208	GEMIN2	hs14	39583427	39606177	+	H. sapiens	0.000756642	0.0849151	FALSE	FALSE
7919	ENSG00000157828	RPS4Y2	hsY	22918050	22942918	+	H. sapiens	0.000755917	0.0849151	FALSE	FALSE
1158	ENSG00000118292	C1orf54	hs1	150240600	150253327	+	H. sapiens	0.000755371	0.0849151	FALSE	FALSE
7829	ENSG00000197958	RPL12	hs9	130209953	130213684	-	H. sapiens	0.000755279	0.0849151	FALSE	FALSE
8497	ENSG00000176273	SLC35G1	hs10	95653730	95715819	+	H. sapiens	0.000755095	0.0849151	FALSE	FALSE
7249	ENSG00000134247	PTGFRN	hs1	117452679	117532980	+	H. sapiens	0.000754698	0.0849151	FALSE	FALSE
1309	ENSG00000122786	CALD1	hs7	134429003	134655479	+	H. sapiens	0.000753856	0.0849151	FALSE	TRUE
1353	ENSG00000198898	CAPZA2	hs7	116451124	116562103	+	H. sapiens	0.000752894	0.0849151	FALSE	FALSE
2595	ENSG00000159147	DONSON	hs21	34931848	34961014	-	H. sapiens	0.000752784	0.0849151	FALSE	TRUE
766	ENSG00000138085	ATRAID	hs2	27434895	27440046	+	H. sapiens	0.000752385	0.0849151	FALSE	FALSE
5323	ENSG00000167700	MFSD3	hs8	145734457	145736596	+	H. sapiens	0.000752283	0.0849151	FALSE	FALSE
7095	ENSG00000154229	PRKCA	hs17	64298754	64806861	+	H. sapiens	0.000751924	0.0849151	FALSE	FALSE
1270	ENSG00000157693	C9orf91	hs9	117373486	117408702	+	H. sapiens	0.000751625	0.0849151	FALSE	FALSE
2425	ENSG00000121644	DESI2	hs1	244816237	244872335	+	H. sapiens	0.000750951	0.0849151	FALSE	FALSE
8906	ENSG00000173465	SSSCA1	hs11	65337901	65341413	+	H. sapiens	0.000749799	0.0849151	FALSE	FALSE
6681	ENSG00000007541	PIGQ	hs16	616995	634136	+	H. sapiens	0.000749782	0.0849151	FALSE	FALSE
6739	ENSG00000160199	PKNOX1	hs21	44394620	44453691	+	H. sapiens	0.00074866	0.0849151	FALSE	TRUE
10684	ENSG00000122386	ZNF205	hs16	3162561	3170518	+	H. sapiens	0.000748481	0.0849151	FALSE	FALSE
4424	ENSG00000213949	ITGA1	hs5	52083730	52255040	+	H. sapiens	0.000748435	0.0849151	FALSE	FALSE
3373	ENSG00000198855	FICD	hs12	108908962	108919614	+	H. sapiens	0.000748372	0.0849151	FALSE	FALSE
3193	ENSG00000188732	FAM221A	hs7	23719749	23742868	+	H. sapiens	0.000747956	0.0849151	FALSE	FALSE
5795	ENSG00000134369	NAV1	hs1	201592411	201796102	+	H. sapiens	0.000747497	0.0849151	FALSE	FALSE
7437	ENSG00000101146	RAE1	hs20	55926066	55954267	+	H. sapiens	0.000747496	0.0849151	FALSE	FALSE
3949	ENSG00000103253	HAGHL	hs16	776936	785525	+	H. sapiens	0.000747378	0.0849151	FALSE	FALSE
9909	ENSG00000114999	TTL	hs2	113239731	113299316	+	H. sapiens	0.000746726	0.0849151	FALSE	FALSE
7012	ENSG00000158528	PPP1R9A	hs7	94536514	94925727	+	H. sapiens	0.000746199	0.0849151	FALSE	FALSE
4359	ENSG00000164880	INTS1	hs7	1509913	1545489	-	H. sapiens	0.000746142	0.0849151	FALSE	FALSE
3444	ENSG00000150907	FOXO1	hs13	41129804	41240734	-	H. sapiens	0.000746012	0.0849151	FALSE	FALSE
6162	ENSG00000013374	NUB1	hs7	151038785	151075535	+	H. sapiens	0.000745545	0.0849151	FALSE	FALSE
10298	ENSG00000102763	VWA8	hs13	42140973	42535256	-	H. sapiens	0.000744211	0.0849151	FALSE	FALSE
9854	ENSG00000134198	TSPAN2	hs1	115590632	115632121	-	H. sapiens	0.000744172	0.0849151	FALSE	FALSE
2265	ENSG00000186104	CYP2R1	hs11	14899553	14913798	-	H. sapiens	0.000743897	0.0849151	FALSE	FALSE
2155	ENSG00000175183	CSRP2	hs12	77252495	77272840	-	H. sapiens	0.000743496	0.0849151	FALSE	FALSE
3749	ENSG00000173230	GOLGB1	hs3	121382046	121468602	-	H. sapiens	0.000743397	0.0849151	FALSE	FALSE
53	ENSG00000127220	ABHD8	hs19	17402940	17421045	-	H. sapiens	0.000742587	0.0849151	FALSE	FALSE
10930	ENSG00000197951	ZNF71	hs19	57106632	57137849	+	H. sapiens	0.000742573	0.0849151	FALSE	FALSE
5903	ENSG00000139350	NEDD1	hs12	97301001	97347129	+	H. sapiens	0.000742507	0.0849151	FALSE	FALSE
5253	ENSG00000164758	MED30	hs8	118532952	118552501	+	H. sapiens	0.000742267	0.0849151	FALSE	FALSE
8256	ENSG00000198879	SFMBT2	hs10	7200586	7453450	-	H. sapiens	0.000742239	0.0849151	FALSE	FALSE
9486	ENSG00000146433	TMEM181	hs6	158957468	159056460	+	H. sapiens	0.000742136	0.0849151	FALSE	FALSE
4332	ENSG00000148798	INA	hs10	105036920	105050108	+	H. sapiens	0.000741672	0.0849151	FALSE	FALSE
581	ENSG00000144746	ARL6IP5	hs3	69134095	69155217	+	H. sapiens	0.000741591	0.0849151	FALSE	FALSE
7815	ENSG00000219545	RPA3-AS1	hs7	7680342	8043689	+	H. sapiens	0.000741582	0.0849151	FALSE	FALSE
8361	ENSG00000165480	SKA3	hs13	21727734	21750741	-	H. sapiens	0.000741301	0.0849151	FALSE	TRUE
10979	ENSG00000151612	ZNF827	hs4	146678779	146859787	-	H. sapiens	0.000741104	0.0849151	FALSE	FALSE
10	ENSG00000127837	AAMP	hs2	219128850	219134980	-	H. sapiens	0.000740666	0.0849151	FALSE	FALSE
9907	ENSG00000129696	TTI2	hs8	33330904	33371119	-	H. sapiens	0.00074027	0.0849151	FALSE	FALSE
2403	ENSG00000143753	DEGS1	hs1	224363458	224381143	+	H. sapiens	0.000740224	0.0849151	FALSE	FALSE
5799	ENSG00000144426	NBEAL1	hs2	203879602	204091101	+	H. sapiens	0.000739958	0.0849151	FALSE	FALSE
2452	ENSG00000157379	DHRS1	hs14	24759804	24769039	-	H. sapiens	0.000739489	0.0849151	FALSE	FALSE
194	ENSG00000130706	ADRM1	hs20	60877149	60883918	+	H. sapiens	0.000739325	0.0849151	FALSE	FALSE
7807	ENSG00000254873	RP11-770J1.5	hs11	118267810	118272610	-	H. sapiens	0.000739309	0.0849151	FALSE	FALSE
8848	ENSG00000072310	SREBF1	hs17	17713713	17740325	-	H. sapiens	0.000738459	0.0859141	FALSE	FALSE
8344	ENSG00000213445	SIPA1	hs11	65405568	65418401	+	H. sapiens	0.000738217	0.0859141	FALSE	FALSE
8342	ENSG00000169375	SIN3A	hs15	75661720	75748183	-	H. sapiens	0.000738029	0.0859141	FALSE	FALSE
1451	ENSG00000177868	CCDC23	hs1	43272723	43282954	-	H. sapiens	0.00073797	0.0859141	FALSE	FALSE
3029	ENSG00000196405	EVL	hs14	100437786	100610573	+	H. sapiens	0.000737938	0.0859141	FALSE	FALSE
8830	ENSG00000197694	SPTAN1	hs9	131314866	131395941	+	H. sapiens	0.000737913	0.0859141	FALSE	FALSE
4483	ENSG00000011201	KAL1	hsX	8496915	8700227	-	H. sapiens	0.000737875	0.0859141	FALSE	FALSE
2050	ENSG00000164919	COX6C	hs8	100885428	100906290	-	H. sapiens	0.000737869	0.0859141	FALSE	FALSE
4546	ENSG00000100196	KDELR3	hs22	38864067	38879452	+	H. sapiens	0.000737758	0.0859141	FALSE	FALSE
9309	ENSG00000137574	TGS1	hs8	56685701	56738007	+	H. sapiens	0.000737211	0.0859141	FALSE	FALSE
6061	ENSG00000142546	NOSIP	hs19	50058968	50093519	-	H. sapiens	0.000737016	0.0859141	FALSE	FALSE
6683	ENSG00000124155	PIGT	hs20	44044717	44054884	+	H. sapiens	0.000736779	0.0859141	FALSE	FALSE
3708	ENSG00000065135	GNAI3	hs1	110091233	110136975	+	H. sapiens	0.000736508	0.0859141	FALSE	FALSE
10221	ENSG00000125753	VASP	hs19	46009837	46030241	+	H. sapiens	0.000735955	0.0859141	FALSE	FALSE
2918	ENSG00000143420	ENSA	hs1	150573327	150602088	-	H. sapiens	0.00073468	0.0859141	FALSE	FALSE
8928	ENSG00000101972	STAG2	hsX	123094062	123556514	+	H. sapiens	0.000734335	0.0859141	FALSE	FALSE
4758	ENSG00000196976	LAGE3	hsX	153706028	153707596	-	H. sapiens	0.000734283	0.0859141	FALSE	FALSE
137	ENSG00000243989	ACY1	hs3	52009066	52023213	+	H. sapiens	0.000733976	0.0859141	FALSE	FALSE
10858	ENSG00000218891	ZNF579	hs19	56088899	56092211	-	H. sapiens	0.000733425	0.0859141	FALSE	FALSE
4966	ENSG00000171492	LRRC8D	hs1	90286573	90402170	+	H. sapiens	0.000732942	0.0859141	FALSE	FALSE
6914	ENSG00000130714	POMT1	hs9	134378289	134399193	+	H. sapiens	0.00073288	0.0859141	FALSE	FALSE
9452	ENSG00000172663	TMEM134	hs11	67231824	67236743	-	H. sapiens	0.00073287	0.0859141	FALSE	FALSE
4430	ENSG00000135424	ITGA7	hs12	56078352	56109827	-	H. sapiens	0.000732591	0.0859141	FALSE	FALSE
8768	ENSG00000091640	SPAG7	hs17	4862521	4871167	-	H. sapiens	0.000732127	0.0859141	FALSE	FALSE
522	ENSG00000088756	ARHGAP28	hs18	6729717	6915715	+	H. sapiens	0.000732062	0.0859141	FALSE	FALSE
308	ENSG00000214160	ALG3	hs3	183960089	183967336	-	H. sapiens	0.00073167	0.0859141	FALSE	FALSE
6990	ENSG00000125503	PPP1R12C	hs19	55602281	55628927	-	H. sapiens	0.000731636	0.0859141	FALSE	FALSE
8440	ENSG00000164209	SLC25A46	hs5	110073837	110100857	+	H. sapiens	0.000731509	0.0859141	FALSE	FALSE
8660	ENSG00000164975	SNAPC3	hs9	15422702	15465951	+	H. sapiens	0.000731454	0.0859141	FALSE	FALSE
460	ENSG00000100823	APEX1	hs14	20923350	20925927	+	H. sapiens	0.00073142	0.0859141	FALSE	FALSE
2205	ENSG00000142544	CTU1	hs19	51600863	51611627	-	H. sapiens	0.000730944	0.0859141	FALSE	FALSE
2251	ENSG00000100243	CYB5R3	hs22	43013846	43045574	-	H. sapiens	0.000730565	0.0859141	FALSE	FALSE
2093	ENSG00000143578	CREB3L4	hs1	153940010	153946839	+	H. sapiens	0.000730388	0.0869131	FALSE	FALSE
1708	ENSG00000114107	CEP70	hs3	138213186	138313380	-	H. sapiens	0.000730326	0.0869131	FALSE	TRUE
9037	ENSG00000184900	SUMO3	hs21	46225532	46238694	-	H. sapiens	0.000730165	0.0869131	FALSE	FALSE
5267	ENSG00000165304	MELK	hs9	36572859	36677678	+	H. sapiens	0.000730072	0.0869131	FALSE	TRUE
2022	ENSG00000115520	COQ10B	hs2	198318147	198340032	+	H. sapiens	0.000728881	0.0879121	FALSE	FALSE
5567	ENSG00000120458	MSANTD2	hs11	124636394	124670569	-	H. sapiens	0.000728467	0.0879121	FALSE	FALSE
8585	ENSG00000137776	SLTM	hs15	59171244	59225852	-	H. sapiens	0.000728458	0.0879121	FALSE	FALSE
1227	ENSG00000185127	C6orf120	hs6	170102233	170106401	+	H. sapiens	0.000728395	0.0879121	FALSE	FALSE
6341	ENSG00000007168	PAFAH1B1	hs17	2496504	2588909	+	H. sapiens	0.000728383	0.0879121	FALSE	FALSE
10710	ENSG00000198393	ZNF26	hs12	133562951	133589154	+	H. sapiens	0.000728043	0.0879121	FALSE	FALSE
4016	ENSG00000089472	HEPH	hsX	65382391	65488709	+	H. sapiens	0.000728003	0.0879121	FALSE	FALSE
6929	ENSG00000028277	POU2F2	hs19	42590263	42700737	-	H. sapiens	0.00072792	0.0879121	FALSE	FALSE
1906	ENSG00000184220	CMSS1	hs3	99536678	99897447	+	H. sapiens	0.000727485	0.0879121	FALSE	FALSE
7969	ENSG00000137876	RSL24D1	hs15	55473004	55489265	-	H. sapiens	0.000727076	0.0879121	FALSE	FALSE
2368	ENSG00000168872	DDX19A	hs16	70380732	70407286	+	H. sapiens	0.00072658	0.0889111	FALSE	FALSE
39	ENSG00000161204	ABCF3	hs3	183903811	183911800	+	H. sapiens	0.000726384	0.0889111	FALSE	FALSE
5030	ENSG00000133315	MACROD1	hs11	63766030	63933578	-	H. sapiens	0.000726109	0.0889111	FALSE	FALSE
473	ENSG00000244509	APOBEC3C	hs22	39410088	39416357	+	H. sapiens	0.000725998	0.0889111	FALSE	FALSE
7682	ENSG00000101098	RIMS4	hs20	43380449	43438979	-	H. sapiens	0.000725163	0.0889111	FALSE	FALSE
3614	ENSG00000152147	GEMIN6	hs2	38978676	39012142	+	H. sapiens	0.000725138	0.0889111	FALSE	FALSE
9472	ENSG00000157600	TMEM164	hsX	109245859	109425962	+	H. sapiens	0.000724865	0.0889111	FALSE	FALSE
455	ENSG00000163697	APBB2	hs4	40812044	41218731	-	H. sapiens	0.000724643	0.0889111	FALSE	FALSE
7333	ENSG00000151552	QDPR	hs4	17461884	17513857	-	H. sapiens	0.000724172	0.0889111	FALSE	FALSE
1571	ENSG00000176386	CDC26	hs9	116018115	116037869	-	H. sapiens	0.000723764	0.0889111	FALSE	FALSE
714	ENSG00000174437	ATP2A2	hs12	110718561	110788898	+	H. sapiens	0.000723707	0.0889111	FALSE	FALSE
9738	ENSG00000182400	TRAPPC6B	hs14	39617015	39639736	-	H. sapiens	0.00072344	0.0889111	FALSE	FALSE
2790	ENSG00000013016	EHD3	hs2	31456880	31492313	+	H. sapiens	0.000723411	0.0889111	FALSE	FALSE
6256	ENSG00000104147	OIP5	hs15	41601466	41624819	-	H. sapiens	0.000723374	0.0889111	FALSE	FALSE
10307	ENSG00000158195	WASF2	hs1	27730730	27816669	-	H. sapiens	0.000723227	0.0899101	FALSE	FALSE
8705	ENSG00000178996	SNX18	hs5	53813589	53842415	+	H. sapiens	0.000722816	0.0899101	FALSE	FALSE
770	ENSG00000085224	ATRX	hsX	76760356	77041702	-	H. sapiens	0.000722689	0.0899101	FALSE	FALSE
7880	ENSG00000241370	RPP21	hs6	30312908	30314661	+	H. sapiens	0.000722341	0.0909091	FALSE	FALSE
2987	ENSG00000104714	ERICH1	hs8	564746	688106	-	H. sapiens	0.000721997	0.0919081	FALSE	FALSE
6259	ENSG00000105088	OLFM2	hs19	9964394	10047228	-	H. sapiens	0.000721855	0.0919081	FALSE	FALSE
3493	ENSG00000010361	FUZ	hs19	50310126	50320633	-	H. sapiens	0.000721594	0.0919081	FALSE	FALSE
7884	ENSG00000152464	RPP38	hs10	15139179	15181817	+	H. sapiens	0.000721523	0.0919081	FALSE	FALSE
1760	ENSG00000149554	CHEK1	hs11	125495036	125546150	+	H. sapiens	0.00072147	0.0919081	FALSE	FALSE
3514	ENSG00000141349	G6PC3	hs17	42148103	42153709	+	H. sapiens	0.00072131	0.0919081	FALSE	FALSE
8356	ENSG00000100625	SIX4	hs14	61176246	61191066	-	H. sapiens	0.000721198	0.0919081	FALSE	FALSE
4882	ENSG00000100258	LMF2	hs22	50941376	50946135	-	H. sapiens	0.00072112	0.0919081	FALSE	FALSE
6353	ENSG00000180370	PAK2	hs3	196466728	196559518	+	H. sapiens	0.000720667	0.0919081	FALSE	FALSE
5863	ENSG00000267855	NDUFA7	hs19	8373490	8386280	-	H. sapiens	0.000720621	0.0919081	FALSE	FALSE
1383	ENSG00000105971	CAV2	hs7	115927434	116148595	+	H. sapiens	0.000720598	0.0919081	FALSE	FALSE
10072	ENSG00000143179	UCK2	hs1	165796768	165880855	+	H. sapiens	0.000720464	0.0919081	FALSE	FALSE
8487	ENSG00000130958	SLC35D2	hs9	99082988	99145992	-	H. sapiens	0.000720045	0.0929071	FALSE	FALSE
10494	ENSG00000179456	ZBTB18	hs1	244214585	244220778	+	H. sapiens	0.000719975	0.0929071	FALSE	FALSE
1658	ENSG00000218739	CEBPZ-AS1	hs2	37423631	37443336	+	H. sapiens	0.000719821	0.0929071	FALSE	FALSE
7010	ENSG00000115685	PPP1R7	hs2	242088991	242123067	+	H. sapiens	0.000719523	0.0929071	FALSE	FALSE
1860	ENSG00000038532	CLEC16A	hs16	11038345	11276046	+	H. sapiens	0.000718911	0.0929071	FALSE	FALSE
7690	ENSG00000104312	RIPK2	hs8	90769975	90803291	+	H. sapiens	0.000718479	0.0939061	FALSE	FALSE
1546	ENSG00000117335	CD46	hs1	207925402	207968858	+	H. sapiens	0.00071832	0.0939061	FALSE	FALSE
556	ENSG00000116017	ARID3A	hs19	925781	975939	+	H. sapiens	0.000717092	0.0939061	FALSE	FALSE
3564	ENSG00000157833	GAREML	hs2	26395960	26412532	+	H. sapiens	0.000716702	0.0939061	FALSE	FALSE
8613	ENSG00000108055	SMC3	hs10	112327449	112364394	+	H. sapiens	0.000716123	0.0939061	FALSE	FALSE
218	ENSG00000162688	AGL	hs1	100315640	100389579	+	H. sapiens	0.000715879	0.0939061	FALSE	FALSE
4505	ENSG00000170852	KBTBD2	hs7	32907784	32933743	-	H. sapiens	0.000715652	0.0939061	FALSE	FALSE
5412	ENSG00000169446	MMGT1	hsX	135044229	135056222	-	H. sapiens	0.000715323	0.0939061	FALSE	FALSE
6329	ENSG00000151846	PABPC3	hs13	25670300	25673389	+	H. sapiens	0.000714916	0.0939061	FALSE	FALSE
2045	ENSG00000178741	COX5A	hs15	75212132	75230509	-	H. sapiens	0.000714254	0.0939061	FALSE	FALSE
55	ENSG00000138443	ABI2	hs2	204192942	204312446	+	H. sapiens	0.000713272	0.0939061	FALSE	FALSE
10680	ENSG00000005801	ZNF195	hs11	3360491	3400448	-	H. sapiens	0.000713265	0.0939061	FALSE	FALSE
1897	ENSG00000103351	CLUAP1	hs16	3550924	3589048	+	H. sapiens	0.000712995	0.0939061	FALSE	FALSE
5994	ENSG00000158793	NIT1	hs1	161087876	161095235	+	H. sapiens	0.000712836	0.0939061	FALSE	FALSE
151	ENSG00000151388	ADAMTS12	hs5	33523640	33892297	-	H. sapiens	0.00071233	0.0939061	FALSE	FALSE
8494	ENSG00000110660	SLC35F2	hs11	107661717	107799019	-	H. sapiens	0.000711959	0.0939061	FALSE	FALSE
9425	ENSG00000117500	TMED5	hs1	93615299	93646285	-	H. sapiens	0.000711664	0.0939061	FALSE	FALSE
9639	ENSG00000136205	TNS3	hs7	47314752	47622156	-	H. sapiens	0.000711483	0.0939061	FALSE	FALSE
7901	ENSG00000105372	RPS19	hs19	42363988	42376994	+	H. sapiens	0.000711371	0.0939061	FALSE	FALSE
6198	ENSG00000069248	NUP133	hs1	229577045	229644103	-	H. sapiens	0.000710661	0.0939061	FALSE	FALSE
4365	ENSG00000185085	INTS5	hs11	62414320	62420774	-	H. sapiens	0.000710583	0.0939061	FALSE	FALSE
3386	ENSG00000088832	FKBP1A	hs20	1349622	1373806	-	H. sapiens	0.000710309	0.0939061	FALSE	FALSE
7763	ENSG00000101236	RNF24	hs20	3907956	3996229	-	H. sapiens	0.000710292	0.0939061	FALSE	FALSE
8350	ENSG00000142082	SIRT3	hs11	215458	236931	-	H. sapiens	0.000710227	0.0939061	FALSE	FALSE
317	ENSG00000091542	ALKBH5	hs17	18086392	18113268	+	H. sapiens	0.000709846	0.0939061	FALSE	FALSE
6327	ENSG00000070756	PABPC1	hs8	101698044	101735037	-	H. sapiens	0.000709214	0.0939061	FALSE	FALSE
10189	ENSG00000183520	UTP11L	hs1	38474930	38490496	+	H. sapiens	0.000709043	0.0939061	FALSE	FALSE
420	ENSG00000197043	ANXA6	hs5	150480273	150537443	-	H. sapiens	0.000709019	0.0939061	FALSE	FALSE
9898	ENSG00000136319	TTC5	hs14	20724717	20774153	-	H. sapiens	0.000708382	0.0939061	FALSE	FALSE
8574	ENSG00000154760	SLFN13	hs17	33762115	33775856	-	H. sapiens	0.000707843	0.0939061	FALSE	FALSE
7456	ENSG00000153201	RANBP2	hs2	109335937	109402267	+	H. sapiens	0.000706863	0.0939061	FALSE	FALSE
6411	ENSG00000159086	PAXBP1	hs21	34106210	34144169	-	H. sapiens	0.000706422	0.0939061	FALSE	FALSE
9528	ENSG00000153485	TMEM251	hs14	93651296	93653434	+	H. sapiens	0.000706131	0.0939061	FALSE	FALSE
3866	ENSG00000082701	GSK3B	hs3	119540170	119813264	-	H. sapiens	0.000706018	0.0939061	FALSE	FALSE
7685	ENSG00000135249	RINT1	hs7	105172532	105208124	+	H. sapiens	0.000705899	0.0939061	FALSE	FALSE
9516	ENSG00000198133	TMEM229B	hs14	67913801	68000456	-	H. sapiens	0.000705348	0.0949051	FALSE	FALSE
3587	ENSG00000105607	GCDH	hs19	13001840	13025021	+	H. sapiens	0.000705185	0.0949051	FALSE	FALSE
9352	ENSG00000180346	TIGD2	hs4	90033968	90036050	+	H. sapiens	0.000705028	0.0949051	FALSE	FALSE
10976	ENSG00000204514	ZNF814	hs19	58360099	58400442	-	H. sapiens	0.000704676	0.0949051	FALSE	FALSE
798	ENSG00000155096	AZIN1	hs8	103838585	103906092	-	H. sapiens	0.000704535	0.0949051	FALSE	FALSE
8687	ENSG00000139343	SNRPF	hs12	96252706	96297606	+	H. sapiens	0.000704517	0.0949051	FALSE	FALSE
3719	ENSG00000069966	GNB5	hs15	52413117	52483566	-	H. sapiens	0.000704148	0.0949051	FALSE	FALSE
1682	ENSG00000138092	CENPO	hs2	25016005	25045245	+	H. sapiens	0.000704121	0.0949051	FALSE	FALSE
9977	ENSG00000160201	U2AF1	hs21	44513066	44527697	-	H. sapiens	0.000704121	0.0949051	FALSE	FALSE
3258	ENSG00000116120	FARSB	hs2	223435255	223521056	-	H. sapiens	0.000703981	0.0949051	FALSE	FALSE
45	ENSG00000114779	ABHD14B	hs3	52002526	52017425	-	H. sapiens	0.000703442	0.0949051	FALSE	FALSE
10686	ENSG00000160321	ZNF208	hs19	22115760	22193751	-	H. sapiens	0.000703247	0.0949051	FALSE	FALSE
7235	ENSG00000011304	PTBP1	hs19	797075	812327	+	H. sapiens	0.000703137	0.0949051	FALSE	FALSE
5806	ENSG00000142794	NBPF3	hs1	21766621	21811498	+	H. sapiens	0.000702261	0.0959041	FALSE	FALSE
10233	ENSG00000165637	VDAC2	hs10	76969912	76991206	+	H. sapiens	0.000701849	0.0959041	FALSE	FALSE
8320	ENSG00000164054	SHISA5	hs3	48509197	48542259	-	H. sapiens	0.000701061	0.0959041	FALSE	FALSE
2331	ENSG00000151065	DCP1B	hs12	2055220	2113701	-	H. sapiens	0.000701034	0.0959041	FALSE	FALSE
2161	ENSG00000177613	CSTF2T	hs10	53455247	53459355	-	H. sapiens	0.000700801	0.0959041	FALSE	FALSE
10285	ENSG00000156931	VPS8	hs3	184529931	184770402	+	H. sapiens	0.000700595	0.0959041	FALSE	FALSE
5440	ENSG00000115275	MOGS	hs2	74688184	74692537	-	H. sapiens	0.000700542	0.0959041	FALSE	FALSE
1040	ENSG00000110696	C11orf58	hs11	16634679	16778428	+	H. sapiens	0.000700288	0.0959041	FALSE	FALSE
9231	ENSG00000148737	TCF7L2	hs10	114710009	114927437	+	H. sapiens	0.000699875	0.0959041	FALSE	FALSE
857	ENSG00000140463	BBS4	hs15	72978527	73030817	+	H. sapiens	0.0006996	0.0959041	FALSE	FALSE
1637	ENSG00000111276	CDKN1B	hs12	12867992	12875305	+	H. sapiens	0.000699586	0.0959041	FALSE	TRUE
5670	ENSG00000128654	MTX2	hs2	177134123	177202753	+	H. sapiens	0.000699487	0.0959041	FALSE	FALSE
4853	ENSG00000169756	LIMS1	hs2	109150857	109303702	+	H. sapiens	0.000699168	0.0959041	FALSE	FALSE
2011	ENSG00000172301	COPRS	hs17	30178883	30186356	-	H. sapiens	0.000699159	0.0959041	FALSE	FALSE
6758	ENSG00000137841	PLCB2	hs15	40570377	40600136	-	H. sapiens	0.000698804	0.0959041	FALSE	FALSE
10457	ENSG00000058799	YIPF1	hs1	54317392	54356407	-	H. sapiens	0.000698753	0.0959041	FALSE	FALSE
9905	ENSG00000116830	TTF2	hs1	117602925	117650075	+	H. sapiens	0.00069863	0.0959041	FALSE	TRUE
2714	ENSG00000167967	E4F1	hs16	2273567	2285743	+	H. sapiens	0.000698597	0.0959041	FALSE	FALSE
6983	ENSG00000172531	PPP1CA	hs11	67165654	67188654	-	H. sapiens	0.000698397	0.0959041	FALSE	FALSE
9269	ENSG00000164362	TERT	hs5	1253262	1295184	-	H. sapiens	0.000697513	0.0969031	FALSE	FALSE
58	ENSG00000099204	ABLIM1	hs10	116190872	116444762	-	H. sapiens	0.000697377	0.0969031	FALSE	FALSE
7943	ENSG00000083750	RRAGB	hsX	55744172	55785207	+	H. sapiens	0.000697122	0.0969031	FALSE	FALSE
6716	ENSG00000087842	PIR	hsX	15402921	15511687	-	H. sapiens	0.000696998	0.0969031	FALSE	FALSE
10716	ENSG00000198039	ZNF273	hs7	64330550	64391344	+	H. sapiens	0.000696095	0.0979021	FALSE	FALSE
1957	ENSG00000168275	COA6	hs1	234509202	234519795	+	H. sapiens	0.000695846	0.0979021	FALSE	FALSE
5190	ENSG00000180398	MCFD2	hs2	47129009	47168994	-	H. sapiens	0.000695792	0.0979021	FALSE	FALSE
9067	ENSG00000147642	SYBU	hs8	110586207	110704020	-	H. sapiens	0.000695574	0.0979021	FALSE	FALSE
9707	ENSG00000136527	TRA2B	hs3	185633694	185655924	-	H. sapiens	0.000695292	0.0979021	FALSE	FALSE
4518	ENSG00000135750	KCNK1	hs1	233749750	233808258	+	H. sapiens	0.000694914	0.0989011	FALSE	FALSE
5887	ENSG00000023228	NDUFS1	hs2	206979541	207024327	-	H. sapiens	0.000693873	0.0989011	FALSE	FALSE
411	ENSG00000136938	ANP32B	hs9	100745643	100778225	+	H. sapiens	0.000693446	0.0989011	FALSE	TRUE
8609	ENSG00000082014	SMARCD3	hs7	150935850	150974982	-	H. sapiens	0.00069344	0.0989011	FALSE	FALSE
2878	ENSG00000163832	ELP6	hs3	47537130	47555251	-	H. sapiens	0.000692795	0.0989011	FALSE	FALSE
6158	ENSG00000135778	NTPCR	hs1	233086351	233119628	+	H. sapiens	0.000692477	0.0989011	FALSE	FALSE
5142	ENSG00000075413	MARK3	hs14	103851729	103970168	+	H. sapiens	0.000692367	0.0989011	FALSE	FALSE
6093	ENSG00000124588	NQO2	hs6	2988221	3019996	+	H. sapiens	0.000692245	0.0989011	FALSE	FALSE
9814	ENSG00000253368	TRNP1	hs1	27320198	27327389	+	H. sapiens	0.000692119	0.0989011	FALSE	FALSE
6536	ENSG00000115425	PECR	hs2	216861052	216947678	-	H. sapiens	0.000691205	0.0989011	FALSE	FALSE
2706	ENSG00000198919	DZIP3	hs3	108308529	108413693	+	H. sapiens	0.000691183	0.0989011	FALSE	TRUE
9886	ENSG00000018699	TTC27	hs2	32853099	33046118	+	H. sapiens	0.000690995	0.0989011	FALSE	FALSE
4441	ENSG00000125877	ITPA	hs20	3189514	3204516	+	H. sapiens	0.000690978	0.0989011	FALSE	FALSE
1852	ENSG00000164007	CLDN19	hs1	43198764	43205925	-	H. sapiens	0.000690879	0.0989011	FALSE	FALSE
5933	ENSG00000214357	NEURL1B	hs5	172068269	172118543	+	H. sapiens	0.000690614	0.0989011	FALSE	FALSE
7766	ENSG00000170633	RNF34	hs12	121837844	121868389	+	H. sapiens	0.000690088	0.0989011	FALSE	FALSE
4150	ENSG00000163755	HPS3	hs3	148847371	148891519	+	H. sapiens	0.000689613	0.0989011	FALSE	FALSE
574	ENSG00000188042	ARL4C	hs2	235401685	235405697	-	H. sapiens	0.000689516	0.0989011	FALSE	FALSE
10224	ENSG00000160293	VAV2	hs9	136627016	136857726	-	H. sapiens	0.000689384	0.0989011	FALSE	FALSE
7774	ENSG00000114125	RNF7	hs3	141457046	141466402	+	H. sapiens	0.00068924	0.0999001	FALSE	FALSE
4456	ENSG00000102221	JADE3	hsX	46771711	46920641	+	H. sapiens	0.00068822	0.0999001	FALSE	FALSE
1027	ENSG00000166275	C10orf32	hs10	104613980	104624718	+	H. sapiens	0.000687803	0.0999001	FALSE	FALSE
8424	ENSG00000144741	SLC25A26	hs3	66119285	66438540	+	H. sapiens	0.000687751	0.0999001	FALSE	FALSE
9289	ENSG00000115112	TFCP2L1	hs2	121974163	122042783	-	H. sapiens	0.000687371	0.0999001	FALSE	FALSE
3538	ENSG00000054983	GALC	hs14	88304164	88460009	-	H. sapiens	0.000687242	0.0999001	FALSE	FALSE
2809	ENSG00000070785	EIF2B3	hs1	45316450	45452282	-	H. sapiens	0.00068706	0.0999001	FALSE	FALSE
4957	ENSG00000130764	LRRC47	hs1	3696784	3713068	-	H. sapiens	0.000686929	0.0999001	FALSE	FALSE
6237	ENSG00000124006	OBSL1	hs2	220415451	220436581	-	H. sapiens	0.000686826	0.0999001	FALSE	FALSE
10771	ENSG00000124613	ZNF391	hs6	27342394	27371683	+	H. sapiens	0.000686793	0.0999001	FALSE	FALSE
4687	ENSG00000117153	KLHL12	hs1	202860228	202897764	-	H. sapiens	0.000686653	0.0999001	FALSE	FALSE
917	ENSG00000015475	BID	hs22	18216906	18257536	-	H. sapiens	0.000686593	0.0999001	FALSE	FALSE
6797	ENSG00000166851	PLK1	hs16	23688977	23701688	+	H. sapiens	0.000686591	0.0999001	FALSE	TRUE
297	ENSG00000119711	ALDH6A1	hs14	74523553	74551196	-	H. sapiens	0.000686382	0.0999001	FALSE	FALSE
2694	ENSG00000264364	DYNLL2	hs17	56160776	56172897	+	H. sapiens	0.000686368	0.0999001	FALSE	FALSE
3428	ENSG00000188352	FOCAD	hs9	20658308	20995954	+	H. sapiens	0.000686024	0.100899	FALSE	FALSE
1298	ENSG00000116161	CACYBP	hs1	174968300	174980851	+	H. sapiens	0.000685839	0.100899	FALSE	FALSE
3390	ENSG00000100442	FKBP3	hs14	45584803	45604522	-	H. sapiens	0.000685796	0.100899	FALSE	FALSE
3455	ENSG00000181274	FRAT2	hs10	99092255	99094458	-	H. sapiens	0.000685602	0.100899	FALSE	FALSE
7468	ENSG00000181467	RAP2B	hs3	152880029	152886265	+	H. sapiens	0.000685563	0.100899	FALSE	FALSE
5722	ENSG00000197535	MYO5A	hs15	52599480	52821247	-	H. sapiens	0.000685021	0.101898	FALSE	FALSE
3023	ENSG00000244405	ETV5	hs3	185764097	185828107	-	H. sapiens	0.000684801	0.101898	FALSE	FALSE
165	ENSG00000133597	ADCK2	hs7	140372953	140396061	+	H. sapiens	0.000684713	0.101898	FALSE	FALSE
5693	ENSG00000214114	MYCBP	hs1	39328636	39347289	-	H. sapiens	0.000684603	0.102897	FALSE	FALSE
5881	ENSG00000165264	NDUFB6	hs9	32552997	32573160	-	H. sapiens	0.000684207	0.102897	FALSE	FALSE
4983	ENSG00000204392	LSM2	hs6	31765173	31774761	-	H. sapiens	0.000683744	0.102897	FALSE	FALSE
3982	ENSG00000147099	HDAC8	hsX	71549366	71792953	-	H. sapiens	0.000683728	0.102897	FALSE	FALSE
10923	ENSG00000143067	ZNF697	hs1	120162045	120190396	-	H. sapiens	0.000683525	0.102897	FALSE	FALSE
1747	ENSG00000159685	CHCHD6	hs3	126423063	126679249	+	H. sapiens	0.000683219	0.102897	FALSE	FALSE
10745	ENSG00000109445	ZNF330	hs4	142142041	142155851	+	H. sapiens	0.000682663	0.102897	FALSE	FALSE
5408	ENSG00000132763	MMACHC	hs1	45965725	45976739	+	H. sapiens	0.000682597	0.102897	FALSE	FALSE
10476	ENSG00000166913	YWHAB	hs20	43514317	43537173	+	H. sapiens	0.000682468	0.102897	FALSE	FALSE
3117	ENSG00000134590	FAM127A	hsX	134166333	134167576	+	H. sapiens	0.000682256	0.102897	FALSE	FALSE
10177	ENSG00000111667	USP5	hs12	6961292	6975796	+	H. sapiens	0.000682094	0.102897	FALSE	FALSE
2789	ENSG00000024422	EHD2	hs19	48216600	48246391	+	H. sapiens	0.000682068	0.102897	FALSE	FALSE
538	ENSG00000132694	ARHGEF11	hs1	156904632	157015162	-	H. sapiens	0.000681908	0.102897	FALSE	FALSE
7797	ENSG00000198963	RORB	hs9	77112281	77308093	+	H. sapiens	0.000681817	0.102897	FALSE	FALSE
3995	ENSG00000164818	HEATR2	hs7	766338	829190	+	H. sapiens	0.000681782	0.102897	FALSE	FALSE
8595	ENSG00000170545	SMAGP	hs12	51638342	51664674	-	H. sapiens	0.000681707	0.102897	FALSE	FALSE
2291	ENSG00000132676	DAP3	hs1	155657751	155708801	+	H. sapiens	0.000681329	0.102897	FALSE	FALSE
2354	ENSG00000100523	DDHD1	hs14	53510686	53620000	-	H. sapiens	0.000680671	0.102897	FALSE	FALSE
485	ENSG00000198931	APRT	hs16	88875747	88878352	-	H. sapiens	0.000680546	0.102897	FALSE	FALSE
6478	ENSG00000090470	PDCD7	hs15	65409717	65426174	-	H. sapiens	0.000680318	0.102897	FALSE	FALSE
6629	ENSG00000146247	PHIP	hs6	79645584	79787953	-	H. sapiens	0.000680165	0.102897	FALSE	TRUE
9931	ENSG00000108423	TUBD1	hs17	57936851	57970304	-	H. sapiens	0.000680139	0.102897	FALSE	TRUE
708	ENSG00000163399	ATP1A1	hs1	116915290	116952883	+	H. sapiens	0.00067936	0.102897	FALSE	FALSE
9240	ENSG00000145022	TCTA	hs3	49449639	49453908	+	H. sapiens	0.000679171	0.102897	FALSE	FALSE
1067	ENSG00000133943	C14orf159	hs14	91526677	91691976	+	H. sapiens	0.000679069	0.102897	FALSE	FALSE
7665	ENSG00000119729	RHOQ	hs2	46768945	46810260	+	H. sapiens	0.000678422	0.102897	FALSE	FALSE
6827	ENSG00000064933	PMS1	hs2	190649107	190742355	+	H. sapiens	0.000678333	0.102897	FALSE	TRUE
10960	ENSG00000196453	ZNF777	hs7	149128454	149158214	-	H. sapiens	0.000678094	0.102897	FALSE	FALSE
196	ENSG00000035687	ADSS	hs1	244571796	244615436	-	H. sapiens	0.000677847	0.102897	FALSE	FALSE
4603	ENSG00000120549	KIAA1217	hs10	23983675	24836772	+	H. sapiens	0.000676329	0.102897	FALSE	FALSE
1375	ENSG00000138794	CASP6	hs4	110609785	110624739	-	H. sapiens	0.000676297	0.102897	FALSE	FALSE
2796	ENSG00000176396	EID2	hs19	40028890	40030870	-	H. sapiens	0.00067578	0.102897	FALSE	FALSE
3778	ENSG00000063660	GPC1	hs2	241375088	241407493	+	H. sapiens	0.000674597	0.102897	FALSE	FALSE
10831	ENSG00000203326	ZNF525	hs19	53868946	53895470	+	H. sapiens	0.000673405	0.103896	FALSE	FALSE
5709	ENSG00000065534	MYLK	hs3	123328896	123603178	-	H. sapiens	0.000673216	0.103896	FALSE	FALSE
6794	ENSG00000107020	PLGRKT	hs9	5357973	5437878	-	H. sapiens	0.000673146	0.103896	FALSE	FALSE
5464	ENSG00000178802	MPI	hs15	75182346	75191798	+	H. sapiens	0.000673143	0.103896	FALSE	FALSE
9881	ENSG00000052841	TTC17	hs11	43380482	43516483	+	H. sapiens	0.000673017	0.103896	FALSE	FALSE
10794	ENSG00000171295	ZNF440	hs19	11925099	11946016	+	H. sapiens	0.00067219	0.104895	FALSE	FALSE
8889	ENSG00000184402	SS18L1	hs20	60718822	60757540	+	H. sapiens	0.000672183	0.104895	FALSE	FALSE
8822	ENSG00000164056	SPRY1	hs4	124317950	124324910	+	H. sapiens	0.000672096	0.104895	FALSE	FALSE
8464	ENSG00000181856	SLC2A4	hs17	7184986	7191576	+	H. sapiens	0.00067177	0.105894	FALSE	FALSE
4932	ENSG00000120256	LRP11	hs6	150139934	150186199	-	H. sapiens	0.000671516	0.105894	FALSE	FALSE
8879	ENSG00000116754	SRSF11	hs1	70671365	70718735	+	H. sapiens	0.000671514	0.105894	FALSE	FALSE
8196	ENSG00000122545	SEPT7	hs7	35840542	35944917	+	H. sapiens	0.000671438	0.105894	FALSE	FALSE
9589	ENSG00000128872	TMOD2	hs15	52043758	52108565	+	H. sapiens	0.000671262	0.105894	FALSE	FALSE
6116	ENSG00000175352	NRIP3	hs11	9002123	9025596	-	H. sapiens	0.00067102	0.105894	FALSE	FALSE
6043	ENSG00000165271	NOL6	hs9	33461439	33473928	-	H. sapiens	0.000670985	0.105894	FALSE	FALSE
4208	ENSG00000115317	HTRA2	hs2	74756504	74760472	+	H. sapiens	0.000670299	0.105894	FALSE	FALSE
10628	ENSG00000165061	ZMAT4	hs8	40388109	40755352	-	H. sapiens	0.00066984	0.105894	FALSE	FALSE
2220	ENSG00000257923	CUX1	hs7	101458959	101927249	+	H. sapiens	0.000669839	0.105894	FALSE	FALSE
9729	ENSG00000168538	TRAPPC11	hs4	184580420	184634745	+	H. sapiens	0.000669068	0.105894	FALSE	FALSE
1208	ENSG00000056050	C4orf27	hs4	170650616	170679104	-	H. sapiens	0.000668775	0.105894	FALSE	FALSE
4752	ENSG00000100395	L3MBTL2	hs22	41601209	41627275	+	H. sapiens	0.000668545	0.105894	FALSE	FALSE
9551	ENSG00000118600	TMEM5	hs12	64173583	64203338	+	H. sapiens	0.000668161	0.105894	FALSE	FALSE
7110	ENSG00000180228	PRKRA	hs2	179296141	179316239	-	H. sapiens	0.000667715	0.105894	FALSE	FALSE
6148	ENSG00000141698	NT5C3B	hs17	39981335	39992523	-	H. sapiens	0.000667338	0.105894	FALSE	FALSE
10994	ENSG00000221923	ZNF880	hs19	52873170	52889048	+	H. sapiens	0.000667241	0.105894	FALSE	FALSE
5074	ENSG00000111261	MANSC1	hs12	12482198	12503475	-	H. sapiens	0.000666943	0.105894	FALSE	FALSE
6145	ENSG00000125458	NT5C	hs17	73126320	73127890	-	H. sapiens	0.000666729	0.106893	FALSE	FALSE
1656	ENSG00000153879	CEBPG	hs19	33864236	33873592	+	H. sapiens	0.000665905	0.106893	FALSE	FALSE
9734	ENSG00000054116	TRAPPC3	hs1	36602173	36615098	-	H. sapiens	0.000665785	0.106893	FALSE	FALSE
3060	ENSG00000162694	EXTL2	hs1	101337943	101361554	-	H. sapiens	0.000665622	0.106893	FALSE	FALSE
5406	ENSG00000151611	MMAA	hs4	146539415	146581187	+	H. sapiens	0.000665517	0.106893	FALSE	FALSE
9419	ENSG00000113119	TMCO6	hs5	140019012	140024993	+	H. sapiens	0.000665204	0.106893	FALSE	FALSE
3252	ENSG00000197601	FAR1	hs11	13690217	13753893	+	H. sapiens	0.00066499	0.106893	FALSE	FALSE
3381	ENSG00000179431	FJX1	hs11	35639735	35642419	+	H. sapiens	0.00066425	0.106893	FALSE	FALSE
9664	ENSG00000143337	TOR1AIP1	hs1	179851177	179894135	+	H. sapiens	0.000664021	0.106893	FALSE	FALSE
8346	ENSG00000116991	SIPA1L2	hs1	232533711	232697304	-	H. sapiens	0.000663947	0.106893	FALSE	FALSE
4347	ENSG00000040933	INPP4A	hs2	99061317	99210853	+	H. sapiens	0.000663022	0.107892	FALSE	FALSE
8507	ENSG00000139209	SLC38A4	hs12	47158546	47226191	-	H. sapiens	0.000663014	0.107892	FALSE	FALSE
4070	ENSG00000010818	HIVEP2	hs6	143072604	143266338	-	H. sapiens	0.000662988	0.107892	FALSE	FALSE
319	ENSG00000125652	ALKBH7	hs19	6372444	6375042	+	H. sapiens	0.000662526	0.107892	FALSE	FALSE
9857	ENSG00000158457	TSPAN33	hs7	128784712	128808671	+	H. sapiens	0.000662416	0.107892	FALSE	FALSE
364	ENSG00000001629	ANKIB1	hs7	91875548	92030698	+	H. sapiens	0.000662163	0.107892	FALSE	FALSE
4984	ENSG00000170860	LSM3	hs3	14219858	14242619	+	H. sapiens	0.000662012	0.107892	FALSE	FALSE
1242	ENSG00000164898	C7orf55	hs7	139024203	139031065	+	H. sapiens	0.000661963	0.107892	FALSE	FALSE
7482	ENSG00000155903	RASA2	hs3	141205889	141334184	+	H. sapiens	0.000661897	0.107892	FALSE	FALSE
3598	ENSG00000104381	GDAP1	hs8	75233365	75401107	+	H. sapiens	0.000661529	0.108891	FALSE	FALSE
6657	ENSG00000033800	PIAS1	hs15	68346517	68483096	+	H. sapiens	0.000661476	0.108891	FALSE	FALSE
2578	ENSG00000112667	DNPH1	hs6	43193367	43197222	-	H. sapiens	0.000661277	0.108891	FALSE	FALSE
4866	ENSG00000079435	LIPE	hs19	42905659	42931578	-	H. sapiens	0.000660948	0.108891	FALSE	FALSE
4131	ENSG00000143889	HNRNPLL	hs2	38789120	38830728	-	H. sapiens	0.000660855	0.108891	FALSE	FALSE
10181	ENSG00000148429	USP6NL	hs10	11495945	11653753	-	H. sapiens	0.000660616	0.108891	FALSE	FALSE
7935	ENSG00000205246	RPSAP58	hs19	23945807	24010937	+	H. sapiens	0.000660169	0.10989	FALSE	FALSE
9938	ENSG00000153575	TUBGCP5	hs15	22833395	22873892	+	H. sapiens	0.00066015	0.10989	FALSE	FALSE
10518	ENSG00000186130	ZBTB6	hs9	125670335	125675609	-	H. sapiens	0.0006601	0.10989	FALSE	FALSE
11006	ENSG00000186187	ZNRF1	hs16	75032928	75144892	+	H. sapiens	0.000660094	0.10989	FALSE	FALSE
251	ENSG00000106305	AIMP2	hs7	6048876	6063465	+	H. sapiens	0.000660079	0.10989	FALSE	FALSE
4084	ENSG00000071794	HLTF	hs3	148747914	148804341	-	H. sapiens	0.000660075	0.10989	FALSE	FALSE
934	ENSG00000090013	BLVRB	hs19	40953696	40971747	-	H. sapiens	0.000659943	0.10989	FALSE	FALSE
6475	ENSG00000105185	PDCD5	hs19	33071974	33078358	+	H. sapiens	0.000659907	0.10989	FALSE	FALSE
4804	ENSG00000134333	LDHA	hs11	18415935	18429972	+	H. sapiens	0.000659679	0.110889	FALSE	FALSE
546	ENSG00000163947	ARHGEF3	hs3	56761446	57113357	-	H. sapiens	0.000659296	0.111888	FALSE	FALSE
7300	ENSG00000134644	PUM1	hs1	31404353	31538838	-	H. sapiens	0.000659066	0.111888	FALSE	FALSE
2673	ENSG00000112679	DUSP22	hs6	291630	351355	+	H. sapiens	0.000659003	0.111888	FALSE	FALSE
2475	ENSG00000108771	DHX58	hs17	40253422	40264751	-	H. sapiens	0.000659	0.111888	FALSE	FALSE
5838	ENSG00000162736	NCSTN	hs1	160313062	160328742	+	H. sapiens	0.00065897	0.111888	FALSE	FALSE
11029	ENSG00000214941	ZSWIM7	hs17	15879874	15903031	-	H. sapiens	0.000658852	0.111888	FALSE	FALSE
1483	ENSG00000168071	CCDC88B	hs11	64107695	64125006	+	H. sapiens	0.000658506	0.111888	FALSE	FALSE
7945	ENSG00000025039	RRAGD	hs6	90074355	90121989	-	H. sapiens	0.000658456	0.111888	FALSE	FALSE
8767	ENSG00000076382	SPAG5	hs17	26904588	26926297	-	H. sapiens	0.000658434	0.111888	FALSE	TRUE
5272	ENSG00000140406	MESDC1	hs15	81293295	81296342	+	H. sapiens	0.000658024	0.111888	FALSE	FALSE
9793	ENSG00000087077	TRIP6	hs7	100464760	100471076	+	H. sapiens	0.000657843	0.111888	FALSE	FALSE
1352	ENSG00000116489	CAPZA1	hs1	113161795	113214241	+	H. sapiens	0.000657687	0.112887	FALSE	FALSE
6985	ENSG00000186298	PPP1CC	hs12	111157485	111180744	-	H. sapiens	0.000657352	0.112887	FALSE	FALSE
2788	ENSG00000110047	EHD1	hs11	64619114	64655768	-	H. sapiens	0.00065727	0.112887	FALSE	FALSE
4726	ENSG00000108424	KPNB1	hs17	45726842	45762871	+	H. sapiens	0.000656942	0.112887	FALSE	TRUE
3433	ENSG00000054598	FOXC1	hs6	1610681	1614127	+	H. sapiens	0.000656883	0.112887	FALSE	FALSE
740	ENSG00000182220	ATP6AP2	hsX	40440146	40465889	+	H. sapiens	0.000656157	0.112887	FALSE	FALSE
6243	ENSG00000115758	ODC1	hs2	10580094	10588630	-	H. sapiens	0.000656059	0.112887	FALSE	FALSE
152	ENSG00000145536	ADAMTS16	hs5	5140443	5320417	+	H. sapiens	0.000655929	0.112887	FALSE	FALSE
4125	ENSG00000169813	HNRNPF	hs10	43881065	43904614	-	H. sapiens	0.000655787	0.112887	FALSE	FALSE
8157	ENSG00000143416	SELENBP1	hs1	151336778	151345209	-	H. sapiens	0.000655541	0.112887	FALSE	FALSE
726	ENSG00000116459	ATP5F1	hs1	111991486	112005395	+	H. sapiens	0.000655393	0.112887	FALSE	FALSE
10943	ENSG00000185252	ZNF74	hs22	20748405	20762745	+	H. sapiens	0.000655266	0.112887	FALSE	FALSE
5017	ENSG00000186687	LYRM7	hs5	130506503	130541119	+	H. sapiens	0.000655113	0.112887	FALSE	TRUE
10825	ENSG00000144026	ZNF514	hs2	95813075	95831158	-	H. sapiens	0.000655056	0.112887	FALSE	FALSE
2371	ENSG00000165732	DDX21	hs10	70715884	70744829	+	H. sapiens	0.000654491	0.112887	FALSE	FALSE
4655	ENSG00000155980	KIF5A	hs12	57943781	57980415	+	H. sapiens	0.000654126	0.112887	FALSE	FALSE
10639	ENSG00000243749	ZMYM6NB	hs1	35447136	35450954	-	H. sapiens	0.000653931	0.112887	FALSE	FALSE
6781	ENSG00000175895	PLEKHF2	hs8	96146032	96168912	+	H. sapiens	0.000653914	0.112887	FALSE	FALSE
10611	ENSG00000155256	ZFYVE27	hs10	99496878	99520664	+	H. sapiens	0.000653784	0.112887	FALSE	FALSE
1729	ENSG00000165410	CFL2	hs14	35179593	35184029	-	H. sapiens	0.000653505	0.112887	FALSE	FALSE
10380	ENSG00000101443	WFDC2	hs20	44098346	44110172	+	H. sapiens	0.000653198	0.112887	FALSE	FALSE
6125	ENSG00000164346	NSA2	hs5	74062817	74072737	+	H. sapiens	0.000653063	0.112887	FALSE	FALSE
350	ENSG00000176248	ANAPC2	hs9	140069236	140082989	-	H. sapiens	0.000652885	0.112887	FALSE	FALSE
1955	ENSG00000181924	COA4	hs11	73583712	73588033	-	H. sapiens	0.000652666	0.112887	FALSE	FALSE
995	ENSG00000172270	BSG	hs19	571297	583493	+	H. sapiens	0.000652569	0.112887	FALSE	FALSE
6378	ENSG00000115421	PAPOLG	hs2	60983365	61029220	+	H. sapiens	0.000652099	0.112887	FALSE	FALSE
6164	ENSG00000095906	NUBP2	hs16	1832902	1839192	+	H. sapiens	0.000651994	0.112887	FALSE	FALSE
4637	ENSG00000121621	KIF18A	hs11	28042167	28129855	-	H. sapiens	0.000651638	0.112887	FALSE	FALSE
8081	ENSG00000092108	SCFD1	hs14	31091318	31205018	+	H. sapiens	0.000651625	0.112887	FALSE	FALSE
8427	ENSG00000197119	SLC25A29	hs14	100757448	100772884	-	H. sapiens	0.00065157	0.112887	FALSE	FALSE
2413	ENSG00000205593	DENND6B	hs22	50747459	50765489	-	H. sapiens	0.000650984	0.113886	FALSE	FALSE
6971	ENSG00000100614	PPM1A	hs14	60712470	60765805	+	H. sapiens	0.000650658	0.113886	FALSE	FALSE
10692	ENSG00000165804	ZNF219	hs14	21558205	21572881	-	H. sapiens	0.000650499	0.114885	FALSE	FALSE
3730	ENSG00000204590	GNL1	hs6	30509154	30524951	-	H. sapiens	0.000649604	0.114885	FALSE	FALSE
3755	ENSG00000111711	GOLT1B	hs12	21654715	21671342	+	H. sapiens	0.000648006	0.115884	FALSE	FALSE
8752	ENSG00000181449	SOX2	hs3	181429714	181432221	+	H. sapiens	0.000647883	0.115884	FALSE	FALSE
604	ENSG00000163466	ARPC2	hs2	219081817	219119079	+	H. sapiens	0.000646982	0.116883	FALSE	FALSE
8974	ENSG00000101109	STK4	hs20	43595115	43708600	+	H. sapiens	0.000646785	0.116883	FALSE	FALSE
9134	ENSG00000158710	TAGLN2	hs1	159887897	159895522	-	H. sapiens	0.000646689	0.116883	FALSE	FALSE
573	ENSG00000122644	ARL4A	hs7	12726481	12730559	+	H. sapiens	0.000646687	0.116883	FALSE	TRUE
3283	ENSG00000155034	FBXL18	hs7	5470966	5553429	-	H. sapiens	0.000646668	0.116883	FALSE	FALSE
3668	ENSG00000174332	GLIS1	hs1	53971910	54199877	-	H. sapiens	0.000646247	0.116883	FALSE	FALSE
352	ENSG00000089053	ANAPC5	hs12	121746048	121837699	-	H. sapiens	0.000646231	0.116883	FALSE	FALSE
571	ENSG00000102931	ARL2BP	hs16	57279010	57287516	+	H. sapiens	0.000645907	0.117882	FALSE	FALSE
3510	ENSG00000105325	FZR1	hs19	3506271	3538328	+	H. sapiens	0.000645866	0.117882	FALSE	FALSE
2849	ENSG00000158417	EIF5B	hs2	99953816	100017789	+	H. sapiens	0.000645756	0.117882	FALSE	FALSE
10597	ENSG00000181007	ZFP82	hs19	36874022	36909558	-	H. sapiens	0.00064575	0.117882	FALSE	FALSE
10983	ENSG00000196267	ZNF836	hs19	52657117	52674896	-	H. sapiens	0.000645697	0.117882	FALSE	FALSE
3498	ENSG00000089327	FXYD5	hs19	35645633	35660786	+	H. sapiens	0.000645625	0.117882	FALSE	FALSE
9039	ENSG00000100242	SUN2	hs22	39130730	39190148	-	H. sapiens	0.000645596	0.117882	FALSE	FALSE
441	ENSG00000070718	AP3M2	hs8	42010464	42029191	+	H. sapiens	0.000645528	0.117882	FALSE	FALSE
5397	ENSG00000130396	MLLT4	hs6	168227602	168372703	+	H. sapiens	0.000645387	0.117882	FALSE	FALSE
6335	ENSG00000179364	PACS2	hs14	105766900	105864484	+	H. sapiens	0.000645199	0.117882	FALSE	FALSE
10080	ENSG00000109775	UFSP2	hs4	186320694	186347139	-	H. sapiens	0.000644904	0.117882	FALSE	FALSE
6579	ENSG00000070087	PFN2	hs3	149682691	149768575	-	H. sapiens	0.00064489	0.117882	FALSE	FALSE
10811	ENSG00000165388	ZNF488	hs10	48355024	48373866	+	H. sapiens	0.000644731	0.117882	FALSE	FALSE
7989	ENSG00000204130	RUFY2	hs10	70100864	70167051	-	H. sapiens	0.000644241	0.117882	FALSE	FALSE
303	ENSG00000253710	ALG11	hs13	52586534	52603800	+	H. sapiens	0.000644223	0.117882	FALSE	FALSE
8776	ENSG00000167523	SPATA33	hs16	89724210	89737680	+	H. sapiens	0.000644169	0.117882	FALSE	FALSE
5979	ENSG00000196290	NIF3L1	hs2	201754050	201768655	+	H. sapiens	0.000643864	0.117882	FALSE	FALSE
118	ENSG00000184009	ACTG1	hs17	79476997	79490873	-	H. sapiens	0.000643813	0.117882	FALSE	FALSE
1007	ENSG00000169814	BTD	hs3	15642848	15687329	+	H. sapiens	0.000643624	0.117882	FALSE	FALSE
2473	ENSG00000108406	DHX40	hs17	57642886	57685706	+	H. sapiens	0.000643532	0.117882	FALSE	FALSE
9477	ENSG00000163449	TMEM169	hs2	216946589	216967506	+	H. sapiens	0.00064326	0.117882	FALSE	FALSE
8904	ENSG00000180879	SSR4	hsX	153058971	153063960	+	H. sapiens	0.000643139	0.117882	FALSE	FALSE
8221	ENSG00000167565	SERTAD3	hs19	40946751	40950612	-	H. sapiens	0.000642248	0.117882	FALSE	FALSE
1997	ENSG00000140365	COMMD4	hs15	75628232	75634268	+	H. sapiens	0.000642137	0.117882	FALSE	FALSE
6019	ENSG00000103202	NME4	hs16	446725	460367	+	H. sapiens	0.000642124	0.117882	FALSE	FALSE
2842	ENSG00000110321	EIF4G2	hs11	10818597	10830657	-	H. sapiens	0.000642101	0.117882	FALSE	FALSE
10294	ENSG00000151532	VTI1A	hs10	114206756	114578503	+	H. sapiens	0.000642017	0.117882	FALSE	FALSE
631	ENSG00000177981	ASB8	hs12	48541571	48574996	-	H. sapiens	0.000641987	0.117882	FALSE	FALSE
4027	ENSG00000213614	HEXA	hs15	72635775	72668817	-	H. sapiens	0.000641539	0.117882	FALSE	FALSE
1728	ENSG00000172757	CFL1	hs11	65590493	65629497	-	H. sapiens	0.000641504	0.117882	FALSE	FALSE
6292	ENSG00000132823	OSER1	hs20	42825136	42839431	-	H. sapiens	0.000641056	0.118881	FALSE	FALSE
5796	ENSG00000166833	NAV2	hs11	19372271	20143144	+	H. sapiens	0.000640559	0.118881	FALSE	FALSE
2156	ENSG00000149474	CSRP2BP	hs20	18118762	18169031	+	H. sapiens	0.000640335	0.118881	FALSE	FALSE
210	ENSG00000157985	AGAP1	hs2	236402733	237040444	+	H. sapiens	0.00063945	0.118881	FALSE	FALSE
10711	ENSG00000254004	ZNF260	hs19	37001597	37019562	-	H. sapiens	0.000639349	0.118881	FALSE	FALSE
3522	ENSG00000204681	GABBR1	hs6	29523406	29601753	-	H. sapiens	0.000639165	0.118881	FALSE	FALSE
6704	ENSG00000102309	PIN4	hsX	71401203	71522776	+	H. sapiens	0.000639032	0.118881	FALSE	FALSE
1476	ENSG00000091986	CCDC80	hs3	112323407	112368377	-	H. sapiens	0.000638074	0.11988	FALSE	FALSE
1606	ENSG00000103502	CDIPT	hs16	29869678	29875057	-	H. sapiens	0.000638025	0.11988	FALSE	FALSE
[truncated: 9,041 more rows]

## Sheet: README
Supplemental File S2: Complete list of genes analyzed in our study. PVE: proportion of
variance explained by the cyclic trend (see Methods). PVE_PERM: permutation-based P-value
of PVE. SIG_p001: indicator variable of significant cyclic trend at P-value < .001 (TRUE).
is_cellcycle: indicator variable of a gene present in the cell cycle gene set (TRUE), using a
curated set of 622 cell cycle genes from Macosko et al. 2015 (a subset of genes annotated in
Whitfield et al. 2002, see Supplemental File S1).
