# Supplementary material for: Characterizing and inferring quantitative cell cycle phase in single-cell RNA-seq data analysis
Source: Genome Res. 2020 Apr;30(4):611–21. doi: 10.1101/gr.247759.118 (PMC7197478; doi:10.1101/gr.247759.118)
Supplement: Supplemental Material [file supp_gr.247759.118_Supplemental_peco-paper-master-source-code.tar.gz]

Archive with 562 entries (521 files):
- ._peco-paper-master
- peco-paper-master
- peco-paper-master/._analysis
- peco-paper-master/analysis
- peco-paper-master/._.Rprofile
- peco-paper-master/.Rprofile
- peco-paper-master/._output
- peco-paper-master/output
- peco-paper-master/._code
- peco-paper-master/code
- peco-paper-master/._docs
- peco-paper-master/docs
- peco-paper-master/._README.md
- peco-paper-master/README.md
- peco-paper-master/._.gitignore
- peco-paper-master/.gitignore
- peco-paper-master/._peco-paper.Rproj
- peco-paper-master/peco-paper.Rproj
- peco-paper-master/._.gitattributes
- peco-paper-master/.gitattributes
- peco-paper-master/.__workflowr.yml
- peco-paper-master/_workflowr.yml
- peco-paper-master/._data
- peco-paper-master/data
- peco-paper-master/data/._ourdata_cyclone_NA18855.rds
- peco-paper-master/data/ourdata_cyclone_NA18855.rds
- peco-paper-master/data/._ourdata_peco_NA19101_top005genes.rds
- peco-paper-master/data/ourdata_peco_NA19101_top005genes.rds
- peco-paper-master/data/._ourdata_cyclone_NA18511.rds
- peco-paper-master/data/ourdata_cyclone_NA18511.rds
- peco-paper-master/data/._fit_diff_cyclone.rds
- peco-paper-master/data/fit_diff_cyclone.rds
- peco-paper-master/data/._leng2015_data.rds
- peco-paper-master/data/leng2015_data.rds
- peco-paper-master/data/._leng_fucci_oscope_29genes.rda
- peco-paper-master/data/leng_fucci_oscope_29genes.rda
- peco-paper-master/data/._fit_diff_peco.rds
- peco-paper-master/data/fit_diff_peco.rds
- peco-paper-master/data/._fit.quant.rds
- peco-paper-master/data/fit.quant.rds
- peco-paper-master/data/._leng_geneinfo.txt
- peco-paper-master/data/leng_geneinfo.txt
- peco-paper-master/data/._ourdata_recat.rda
- peco-paper-master/data/ourdata_recat.rda
- peco-paper-master/data/._sce-filtered.rds
- peco-paper-master/data/sce-filtered.rds
- peco-paper-master/data/._peco_ordered_cyclic_genes.txt
- peco-paper-master/data/peco_ordered_cyclic_genes.txt
- peco-paper-master/data/._regev_lab_cell_cycle_genes.txt
- peco-paper-master/data/regev_lab_cell_cycle_genes.txt
- peco-paper-master/data/._ourdata_oscope_366genes.rda
- peco-paper-master/data/ourdata_oscope_366genes.rda
- peco-paper-master/data/._README.md
- peco-paper-master/data/README.md
- peco-paper-master/data/._leng_fucci_recat.rda
- peco-paper-master/data/leng_fucci_recat.rda
- peco-paper-master/data/._ourdata_peco_NA18511_top005genes.rds
- peco-paper-master/data/ourdata_peco_NA18511_top005genes.rds
- peco-paper-master/data/._nmeth.3549-S2.xlsx
- peco-paper-master/data/nmeth.3549-S2.xlsx
- peco-paper-master/data/._ourdata_cyclone_NA19101.rds
- peco-paper-master/data/ourdata_cyclone_NA19101.rds
- peco-paper-master/data/._ourdata_peco_NA18870_top005genes.rds
- peco-paper-master/data/ourdata_peco_NA18870_top005genes.rds
- peco-paper-master/data/._ourdata_cyclone_NA19098.rds
- peco-paper-master/data/ourdata_cyclone_NA19098.rds
- peco-paper-master/data/._fit_diff_recat.rds
- peco-paper-master/data/fit_diff_recat.rds
- peco-paper-master/data/._fit.trend.perm.lowmiss.rds
- peco-paper-master/data/fit.trend.perm.lowmiss.rds
- peco-paper-master/data/._fit_diff_oscope.rds
- peco-paper-master/data/fit_diff_oscope.rds
- peco-paper-master/data/._ourdata_peco_NA19160_top005genes.rds
- peco-paper-master/data/ourdata_peco_NA19160_top005genes.rds
- peco-paper-master/data/._sce-raw.rds
- peco-paper-master/data/sce-raw.rds
- peco-paper-master/data/._ourdata_cyclone_NA19160.rds
- peco-paper-master/data/ourdata_cyclone_NA19160.rds
- peco-paper-master/data/._fit_diff_seurat.rds
- peco-paper-master/data/fit_diff_seurat.rds
- peco-paper-master/data/._macosko-2015.rds
- peco-paper-master/data/macosko-2015.rds
- peco-paper-master/data/._ourdata_peco_NA19098_top005genes.rds
- peco-paper-master/data/ourdata_peco_NA19098_top005genes.rds
- peco-paper-master/data/._sce-final.rds
- peco-paper-master/data/sce-final.rds
- peco-paper-master/data/._ourdata_peco_NA18855_top005genes.rds
- peco-paper-master/data/ourdata_peco_NA18855_top005genes.rds
- peco-paper-master/data/._ourdata_cyclone_NA18870.rds
- peco-paper-master/data/ourdata_cyclone_NA18870.rds
- peco-paper-master/data/._fit.trend.perm.highmiss.rds
- peco-paper-master/data/fit.trend.perm.highmiss.rds
- peco-paper-master/docs/._totals.html
- peco-paper-master/docs/totals.html
- peco-paper-master/docs/._index.html
- peco-paper-master/docs/index.html
- peco-paper-master/docs/._about.html
- peco-paper-master/docs/about.html
- peco-paper-master/docs/._license.html
- peco-paper-master/docs/license.html
- peco-paper-master/docs/._figure
- peco-paper-master/docs/figure
- peco-paper-master/docs/._predict_thinned_data.html
- peco-paper-master/docs/predict_thinned_data.html
- peco-paper-master/docs/._site_libs
- peco-paper-master/docs/site_libs
- peco-paper-master/docs/._eval_on_leng2015_data.html
- peco-paper-master/docs/eval_on_leng2015_data.html
- peco-paper-master/docs/._about_data.html
- peco-paper-master/docs/about_data.html
- peco-paper-master/docs/._.nojekyll
- peco-paper-master/docs/.nojekyll
- peco-paper-master/docs/._eval_on_our_data.html
- peco-paper-master/docs/eval_on_our_data.html
- peco-paper-master/docs/._reads-v-molecules.html
- peco-paper-master/docs/reads-v-molecules.html
- peco-paper-master/docs/._images_batchcorrect.html
- peco-paper-master/docs/images_batchcorrect.html
- peco-paper-master/docs/._pca_tf.html
- peco-paper-master/docs/pca_tf.html
- peco-paper-master/docs/._npreg_trendfilter_quantile.html
- peco-paper-master/docs/npreg_trendfilter_quantile.html
- peco-paper-master/docs/._gene_filtering.html
- peco-paper-master/docs/gene_filtering.html
- peco-paper-master/docs/._access_data.html
- peco-paper-master/docs/access_data.html
- peco-paper-master/docs/._sampleqc.html
- peco-paper-master/docs/sampleqc.html
- peco-paper-master/docs/site_libs/._font-awesome-5.0.13
- peco-paper-master/docs/site_libs/font-awesome-5.0.13
- peco-paper-master/docs/site_libs/._datatables-binding-0.5
- peco-paper-master/docs/site_libs/datatables-binding-0.5
- peco-paper-master/docs/site_libs/._navigation-1.1
- peco-paper-master/docs/site_libs/navigation-1.1
- peco-paper-master/docs/site_libs/._bootstrap-3.3.5
- peco-paper-master/docs/site_libs/bootstrap-3.3.5
- peco-paper-master/docs/site_libs/._jqueryui-1.11.4
- peco-paper-master/docs/site_libs/jqueryui-1.11.4
- peco-paper-master/docs/site_libs/._dt-core-1.10.16
- peco-paper-master/docs/site_libs/dt-core-1.10.16
- peco-paper-master/docs/site_libs/._tocify-1.9.1
- peco-paper-master/docs/site_libs/tocify-1.9.1
- peco-paper-master/docs/site_libs/._jquery-1.11.3
- peco-paper-master/docs/site_libs/jquery-1.11.3
- peco-paper-master/docs/site_libs/._htmlwidgets-1.3
- peco-paper-master/docs/site_libs/htmlwidgets-1.3
- peco-paper-master/docs/site_libs/._jquery-1.12.4
- peco-paper-master/docs/site_libs/jquery-1.12.4
- peco-paper-master/docs/site_libs/._crosstalk-1.0.0
- peco-paper-master/docs/site_libs/crosstalk-1.0.0
- peco-paper-master/docs/site_libs/._datatables-css-0.0.0
- peco-paper-master/docs/site_libs/datatables-css-0.0.0
- peco-paper-master/docs/site_libs/._highlightjs-9.12.0
- peco-paper-master/docs/site_libs/highlightjs-9.12.0
- peco-paper-master/docs/site_libs/highlightjs-9.12.0/._highlight.js
- peco-paper-master/docs/site_libs/highlightjs-9.12.0/highlight.js
- peco-paper-master/docs/site_libs/highlightjs-9.12.0/._default.css
- peco-paper-master/docs/site_libs/highlightjs-9.12.0/default.css
- peco-paper-master/docs/site_libs/highlightjs-9.12.0/._textmate.css
- peco-paper-master/docs/site_libs/highlightjs-9.12.0/textmate.css
- peco-paper-master/docs/site_libs/datatables-css-0.0.0/._datatables-crosstalk.css
- peco-paper-master/docs/site_libs/datatables-css-0.0.0/datatables-crosstalk.css
- peco-paper-master/docs/site_libs/crosstalk-1.0.0/._css
- peco-paper-master/docs/site_libs/crosstalk-1.0.0/css
- peco-paper-master/docs/site_libs/crosstalk-1.0.0/._js
- peco-paper-master/docs/site_libs/crosstalk-1.0.0/js
- peco-paper-master/docs/site_libs/crosstalk-1.0.0/js/._crosstalk.js.map
- peco-paper-master/docs/site_libs/crosstalk-1.0.0/js/crosstalk.js.map
- peco-paper-master/docs/site_libs/crosstalk-1.0.0/js/._crosstalk.min.js.map
- peco-paper-master/docs/site_libs/crosstalk-1.0.0/js/crosstalk.min.js.map
- peco-paper-master/docs/site_libs/crosstalk-1.0.0/js/._crosstalk.min.js
- peco-paper-master/docs/site_libs/crosstalk-1.0.0/js/crosstalk.min.js
- peco-paper-master/docs/site_libs/crosstalk-1.0.0/js/._crosstalk.js
- peco-paper-master/docs/site_libs/crosstalk-1.0.0/js/crosstalk.js
- peco-paper-master/docs/site_libs/crosstalk-1.0.0/css/._crosstalk.css
- peco-paper-master/docs/site_libs/crosstalk-1.0.0/css/crosstalk.css
- peco-paper-master/docs/site_libs/jquery-1.12.4/._jquery.min.js
- peco-paper-master/docs/site_libs/jquery-1.12.4/jquery.min.js
- peco-paper-master/docs/site_libs/jquery-1.12.4/._LICENSE.txt
- peco-paper-master/docs/site_libs/jquery-1.12.4/LICENSE.txt
- peco-paper-master/docs/site_libs/htmlwidgets-1.3/._htmlwidgets.js
- peco-paper-master/docs/site_libs/htmlwidgets-1.3/htmlwidgets.js
- peco-paper-master/docs/site_libs/jquery-1.11.3/._jquery.min.js
- peco-paper-master/docs/site_libs/jquery-1.11.3/jquery.min.js
- peco-paper-master/docs/site_libs/tocify-1.9.1/._jquery.tocify.js
- peco-paper-master/docs/site_libs/tocify-1.9.1/jquery.tocify.js
- peco-paper-master/docs/site_libs/tocify-1.9.1/._jquery.tocify.css
- peco-paper-master/docs/site_libs/tocify-1.9.1/jquery.tocify.css
- peco-paper-master/docs/site_libs/dt-core-1.10.16/._css
- peco-paper-master/docs/site_libs/dt-core-1.10.16/css
- peco-paper-master/docs/site_libs/dt-core-1.10.16/._js
- peco-paper-master/docs/site_libs/dt-core-1.10.16/js
- peco-paper-master/docs/site_libs/dt-core-1.10.16/js/._jquery.dataTables.min.js
- peco-paper-master/docs/site_libs/dt-core-1.10.16/js/jquery.dataTables.min.js
- peco-paper-master/docs/site_libs/dt-core-1.10.16/css/._jquery.dataTables.extra.css
- peco-paper-master/docs/site_libs/dt-core-1.10.16/css/jquery.dataTables.extra.css
- peco-paper-master/docs/site_libs/dt-core-1.10.16/css/._jquery.dataTables.min.css
- peco-paper-master/docs/site_libs/dt-core-1.10.16/css/jquery.dataTables.min.css
- peco-paper-master/docs/site_libs/jqueryui-1.11.4/._jquery-ui.min.js
- peco-paper-master/docs/site_libs/jqueryui-1.11.4/jquery-ui.min.js
- peco-paper-master/docs/site_libs/jqueryui-1.11.4/._index.html
- peco-paper-master/docs/site_libs/jqueryui-1.11.4/index.html
- peco-paper-master/docs/site_libs/jqueryui-1.11.4/._jquery-ui.min.css
- peco-paper-master/docs/site_libs/jqueryui-1.11.4/jquery-ui.min.css
- peco-paper-master/docs/site_libs/jqueryui-1.11.4/._jquery-ui.theme.min.css
- peco-paper-master/docs/site_libs/jqueryui-1.11.4/jquery-ui.theme.min.css
- peco-paper-master/docs/site_libs/jqueryui-1.11.4/._jquery-ui.theme.css
- peco-paper-master/docs/site_libs/jqueryui-1.11.4/jquery-ui.theme.css
- peco-paper-master/docs/site_libs/jqueryui-1.11.4/._images
- peco-paper-master/docs/site_libs/jqueryui-1.11.4/images
- peco-paper-master/docs/site_libs/jqueryui-1.11.4/._README
- peco-paper-master/docs/site_libs/jqueryui-1.11.4/README
- peco-paper-master/docs/site_libs/jqueryui-1.11.4/._jquery-ui.css
- peco-paper-master/docs/site_libs/jqueryui-1.11.4/jquery-ui.css
- peco-paper-master/docs/site_libs/jqueryui-1.11.4/._jquery-ui.structure.min.css
- peco-paper-master/docs/site_libs/jqueryui-1.11.4/jquery-ui.structure.min.css
- peco-paper-master/docs/site_libs/jqueryui-1.11.4/._jquery-ui.structure.css
- peco-paper-master/docs/site_libs/jqueryui-1.11.4/jquery-ui.structure.css
- peco-paper-master/docs/site_libs/jqueryui-1.11.4/._jquery-ui.js
- peco-paper-master/docs/site_libs/jqueryui-1.11.4/jquery-ui.js
- peco-paper-master/docs/site_libs/jqueryui-1.11.4/images/._ui-icons_777777_256x240.png
- peco-paper-master/docs/site_libs/jqueryui-1.11.4/images/ui-icons_777777_256x240.png
- peco-paper-master/docs/site_libs/jqueryui-1.11.4/images/._ui-icons_cc0000_256x240.png
- peco-paper-master/docs/site_libs/jqueryui-1.11.4/images/ui-icons_cc0000_256x240.png
- peco-paper-master/docs/site_libs/jqueryui-1.11.4/images/._ui-icons_777620_256x240.png
- peco-paper-master/docs/site_libs/jqueryui-1.11.4/images/ui-icons_777620_256x240.png
- peco-paper-master/docs/site_libs/jqueryui-1.11.4/images/._ui-icons_ffffff_256x240.png
- peco-paper-master/docs/site_libs/jqueryui-1.11.4/images/ui-icons_ffffff_256x240.png
- peco-paper-master/docs/site_libs/jqueryui-1.11.4/images/._ui-icons_555555_256x240.png
- peco-paper-master/docs/site_libs/jqueryui-1.11.4/images/ui-icons_555555_256x240.png
- peco-paper-master/docs/site_libs/jqueryui-1.11.4/images/._ui-icons_444444_256x240.png
- peco-paper-master/docs/site_libs/jqueryui-1.11.4/images/ui-icons_444444_256x240.png
- peco-paper-master/docs/site_libs/bootstrap-3.3.5/._css
- peco-paper-master/docs/site_libs/bootstrap-3.3.5/css
- peco-paper-master/docs/site_libs/bootstrap-3.3.5/._js
- peco-paper-master/docs/site_libs/bootstrap-3.3.5/js
- peco-paper-master/docs/site_libs/bootstrap-3.3.5/._shim
- peco-paper-master/docs/site_libs/bootstrap-3.3.5/shim
- peco-paper-master/docs/site_libs/bootstrap-3.3.5/._fonts
- peco-paper-master/docs/site_libs/bootstrap-3.3.5/fonts
- peco-paper-master/docs/site_libs/bootstrap-3.3.5/fonts/._glyphicons-halflings-regular.woff
- peco-paper-master/docs/site_libs/bootstrap-3.3.5/fonts/glyphicons-halflings-regular.woff
- peco-paper-master/docs/site_libs/bootstrap-3.3.5/fonts/._glyphicons-halflings-regular.eot
- peco-paper-master/docs/site_libs/bootstrap-3.3.5/fonts/glyphicons-halflings-regular.eot
- peco-paper-master/docs/site_libs/bootstrap-3.3.5/fonts/._glyphicons-halflings-regular.woff2
- peco-paper-master/docs/site_libs/bootstrap-3.3.5/fonts/glyphicons-halflings-regular.woff2
- peco-paper-master/docs/site_libs/bootstrap-3.3.5/fonts/._glyphicons-halflings-regular.ttf
- peco-paper-master/docs/site_libs/bootstrap-3.3.5/fonts/glyphicons-halflings-regular.ttf
- peco-paper-master/docs/site_libs/bootstrap-3.3.5/fonts/._glyphicons-halflings-regular.svg
- peco-paper-master/docs/site_libs/bootstrap-3.3.5/fonts/glyphicons-halflings-regular.svg
- peco-paper-master/docs/site_libs/bootstrap-3.3.5/shim/._respond.min.js
- peco-paper-master/docs/site_libs/bootstrap-3.3.5/shim/respond.min.js
- peco-paper-master/docs/site_libs/bootstrap-3.3.5/shim/._html5shiv.min.js
- peco-paper-master/docs/site_libs/bootstrap-3.3.5/shim/html5shiv.min.js
- peco-paper-master/docs/site_libs/bootstrap-3.3.5/js/._npm.js
- peco-paper-master/docs/site_libs/bootstrap-3.3.5/js/npm.js
- peco-paper-master/docs/site_libs/bootstrap-3.3.5/js/._bootstrap.js
- peco-paper-master/docs/site_libs/bootstrap-3.3.5/js/bootstrap.js
- peco-paper-master/docs/site_libs/bootstrap-3.3.5/js/._bootstrap.min.js
- peco-paper-master/docs/site_libs/bootstrap-3.3.5/js/bootstrap.min.js
- peco-paper-master/docs/site_libs/bootstrap-3.3.5/css/._bootstrap.min.css
- peco-paper-master/docs/site_libs/bootstrap-3.3.5/css/bootstrap.min.css
- peco-paper-master/docs/site_libs/bootstrap-3.3.5/css/._lumen.min.css
- peco-paper-master/docs/site_libs/bootstrap-3.3.5/css/lumen.min.css
- peco-paper-master/docs/site_libs/bootstrap-3.3.5/css/._flatly.min.css
- peco-paper-master/docs/site_libs/bootstrap-3.3.5/css/flatly.min.css
- peco-paper-master/docs/site_libs/bootstrap-3.3.5/css/._united.min.css
- peco-paper-master/docs/site_libs/bootstrap-3.3.5/css/united.min.css
- peco-paper-master/docs/site_libs/bootstrap-3.3.5/css/._bootstrap.css
- peco-paper-master/docs/site_libs/bootstrap-3.3.5/css/bootstrap.css
- peco-paper-master/docs/site_libs/bootstrap-3.3.5/css/._bootstrap.css.map
- peco-paper-master/docs/site_libs/bootstrap-3.3.5/css/bootstrap.css.map
- peco-paper-master/docs/site_libs/bootstrap-3.3.5/css/._cosmo.min.css
- peco-paper-master/docs/site_libs/bootstrap-3.3.5/css/cosmo.min.css
- peco-paper-master/docs/site_libs/bootstrap-3.3.5/css/._readable.min.css
- peco-paper-master/docs/site_libs/bootstrap-3.3.5/css/readable.min.css
- peco-paper-master/docs/site_libs/bootstrap-3.3.5/css/._bootstrap-theme.css.map
- peco-paper-master/docs/site_libs/bootstrap-3.3.5/css/bootstrap-theme.css.map
- peco-paper-master/docs/site_libs/bootstrap-3.3.5/css/._simplex.min.css
- peco-paper-master/docs/site_libs/bootstrap-3.3.5/css/simplex.min.css
- peco-paper-master/docs/site_libs/bootstrap-3.3.5/css/._cerulean.min.css
- peco-paper-master/docs/site_libs/bootstrap-3.3.5/css/cerulean.min.css
- peco-paper-master/docs/site_libs/bootstrap-3.3.5/css/._bootstrap-theme.css
- peco-paper-master/docs/site_libs/bootstrap-3.3.5/css/bootstrap-theme.css
- peco-paper-master/docs/site_libs/bootstrap-3.3.5/css/._fonts
- peco-paper-master/docs/site_libs/bootstrap-3.3.5/css/fonts
- peco-paper-master/docs/site_libs/bootstrap-3.3.5/css/._sandstone.min.css
- peco-paper-master/docs/site_libs/bootstrap-3.3.5/css/sandstone.min.css
- peco-paper-master/docs/site_libs/bootstrap-3.3.5/css/._journal.min.css
- peco-paper-master/docs/site_libs/bootstrap-3.3.5/css/journal.min.css
- peco-paper-master/docs/site_libs/bootstrap-3.3.5/css/._paper.min.css
- peco-paper-master/docs/site_libs/bootstrap-3.3.5/css/paper.min.css
- peco-paper-master/docs/site_libs/bootstrap-3.3.5/css/._yeti.min.css
- peco-paper-master/docs/site_libs/bootstrap-3.3.5/css/yeti.min.css
- peco-paper-master/docs/site_libs/bootstrap-3.3.5/css/._spacelab.min.css
- peco-paper-master/docs/site_libs/bootstrap-3.3.5/css/spacelab.min.css
- peco-paper-master/docs/site_libs/bootstrap-3.3.5/css/._bootstrap-theme.min.css
- peco-paper-master/docs/site_libs/bootstrap-3.3.5/css/bootstrap-theme.min.css
- peco-paper-master/docs/site_libs/bootstrap-3.3.5/css/fonts/._NewsCycle.ttf
- peco-paper-master/docs/site_libs/bootstrap-3.3.5/css/fonts/NewsCycle.ttf
[truncated: 262 more entries]
