# Supplementary material for: Characterizing and inferring quantitative cell cycle phase in single-cell RNA-seq data analysis
Source: Genome Res. 2020 Apr;30(4):611–21. doi: 10.1101/gr.247759.118 (PMC7197478; doi:10.1101/gr.247759.118)
Supplement: Supplemental Material [file supp_gr.247759.118_Supplemental_peco-paper-master-source-code.tar.gz › peco-paper-master/_workflowr.yml]

# workflowr options
# Version 1.4.0

# The seed to use for random number generation. See ?set.seed for details.
seed: 20190814
# The working directory to build the R Markdown files. The path is relative to
# _workflowr.yml. See ?rmarkdown::render for details.
knit_root_dir: "."
