# Supplementary material for: Characterizing and inferring quantitative cell cycle phase in single-cell RNA-seq data analysis
Source: Genome Res. 2020 Apr;30(4):611–21. doi: 10.1101/gr.247759.118 (PMC7197478; doi:10.1101/gr.247759.118)
Supplement: Supplemental Material [file supp_gr.247759.118_Supplemental_peco-paper-master-source-code.tar.gz › peco-paper-master/data/leng_geneinfo.txt]

version https://git-lfs.github.com/spec/v1
oid sha256:e373132a7946b1689879d7de2eef95a28173fd5f08da8b83898a3c45254d82dd
size 293125
