# Supplementary material for: Characterizing and inferring quantitative cell cycle phase in single-cell RNA-seq data analysis
Source: Genome Res. 2020 Apr;30(4):611–21. doi: 10.1101/gr.247759.118 (PMC7197478; doi:10.1101/gr.247759.118)
Supplement: Supplemental Material [file supp_gr.247759.118_Supplemental_peco-paper-master-source-code.tar.gz › peco-paper-master/data/peco_ordered_cyclic_genes.txt]

chr	start	end	name	strand	source	rank_peco	pve_peco
hs10	62538089	62554610	CDK1	+	H. sapiens	1	0.32662879798426
hs20	44441215	44445596	UBE2C	+	H. sapiens	2	0.24610093601221
hs17	38544768	38574202	TOP2A	-	H. sapiens	3	0.241854856123667
hs6	26204858	26206266	HIST1H4E	+	H. sapiens	4	0.154310851520512
hs6	26104104	26104518	HIST1H4C	+	H. sapiens	5	0.136587081694051
hs12	125396150	125401914	UBC	-	H. sapiens	6	0.0930267030258702
hs1	212208919	212280742	DTL	+	H. sapiens	7	0.0903219949827609
hs1	214776538	214837931	CENPF	+	H. sapiens	8	0.090203331904432
hs10	124913793	124924886	BUB3	+	H. sapiens	9	0.0873539945682881
hs10	13203554	13253104	MCM10	+	H. sapiens	10	0.0865853816457639
hs17	38443885	38459171	CDC6	+	H. sapiens	11	0.0864471631896191
hs17	66031635	66042958	KPNA2	+	H. sapiens	12	0.0832574593054548
hs15	69706585	69740764	KIF23	+	H. sapiens	13	0.083044542312796
hs20	54944445	54967393	AURKA	-	H. sapiens	14	0.0761283962963496
hs9	91926113	91931618	CKS2	+	H. sapiens	15	0.0681084257267438
hs2	234742062	234763212	HJURP	-	H. sapiens	16	0.0677467475386773
hs20	5095599	5107272	PCNA	-	H. sapiens	17	0.0663606499337739
hs15	32907345	32932150	ARHGAP11A	+	H. sapiens	18	0.0639850053053157
hsX	102470020	102472174	BEX4	+	H. sapiens	19	0.0596956959455569
hs12	122692210	122712081	DIABLO	-	H. sapiens	20	0.0572797207988696
hs15	91509270	91538859	PRC1	-	H. sapiens	21	0.0561524318154591
hs6	26027124	26027480	HIST1H4B	-	H. sapiens	22	0.0549377821089032
hs6	24775159	24786327	GMNN	+	H. sapiens	23	0.0546596562104399
hs18	2571510	2616634	NDC80	+	H. sapiens	24	0.0522614545358681
hs10	129894923	129924649	MKI67	-	H. sapiens	25	0.0515445211978628
hs19	54369477	54379691	MYADM	+	H. sapiens	26	0.0486128991674695
hs6	33359313	33377701	KIFC1	+	H. sapiens	27	0.0483342787743002
hs12	6953957	6961230	CDCA3	-	H. sapiens	28	0.048073215942853
hs1	38158090	38175391	CDCA8	+	H. sapiens	29	0.0469489088919094
hs15	65107831	65117867	PIF1	-	H. sapiens	30	0.04563879380039
hs11	61560109	61564716	FEN1	+	H. sapiens	31	0.0449692501112331
hs17	73131343	73164376	HN1	-	H. sapiens	32	0.0448541610376205
hs6	99845927	99873207	PNISR	-	H. sapiens	33	0.0442072563126716
hs1	45205490	45233439	KIF2C	+	H. sapiens	34	0.0427775227641309
hs6	80713604	80752244	TTK	+	H. sapiens	35	0.0411994148972959
hs2	136597196	136633996	MCM6	-	H. sapiens	36	0.0397930621504297
hs19	30302805	30315215	CCNE1	+	H. sapiens	37	0.039609675849308
hs20	32263489	32274210	E2F1	-	H. sapiens	38	0.0368336870183388
hs13	53029564	53050763	CKAP2	+	H. sapiens	39	0.0360555745735044
hs2	201374731	201448505	SGOL2	+	H. sapiens	40	0.0359491603590912
hs2	217362912	217443903	RPL37A	+	H. sapiens	41	0.0353957725092201
hs1	205681947	205719404	NUCKS1	-	H. sapiens	42	0.0347826036082645
hs2	216972187	217071026	XRCC5	+	H. sapiens	43	0.0344280907990476
hs20	37554955	37581703	FAM83D	+	H. sapiens	44	0.0342591308734044
hs19	58897767	58906173	RPS5	+	H. sapiens	45	0.0340315578181181
hs17	8108056	8113918	AURKB	-	H. sapiens	46	0.0330742373227975
hs5	72112139	72212560	TNPO1	+	H. sapiens	47	0.0326763646642415
hs1	68939835	68962904	DEPDC1	-	H. sapiens	48	0.032387552787823
hs4	104026963	104119566	CENPE	-	H. sapiens	49	0.0314258771739212
hs14	21819631	21852425	SUPT16H	-	H. sapiens	50	0.0313742477506207
hs17	61627822	61671639	DCAF7	+	H. sapiens	51	0.0311116537353913
hs8	48872745	48890720	MCM4	+	H. sapiens	52	0.0308509452914347
hs20	30327074	30389608	TPX2	+	H. sapiens	53	0.0308257686744594
hs8	124332090	124428590	ATAD2	-	H. sapiens	54	0.0307645952063615
hs3	46963216	47023500	CCDC12	-	H. sapiens	55	0.0296726901744889
hs6	30687978	30693203	TUBB	+	H. sapiens	56	0.0295363008703513
hs1	154947129	154951725	CKS1B	+	H. sapiens	57	0.0285285755062794
hs6	27840926	27841289	HIST1H4L	-	H. sapiens	58	0.0280310743939387
hs1	171454651	171562650	PRRC2C	+	H. sapiens	59	0.0274809254193465
hs14	105475910	105487485	CDCA4	-	H. sapiens	60	0.0273781780734269
hs1	242011269	242058450	EXO1	+	H. sapiens	61	0.027022266366035
hs5	64813593	64858998	CENPK	-	H. sapiens	62	0.0262662467346927
hs17	76170160	76183314	TK1	-	H. sapiens	63	0.025953559608468
hs2	113493930	113522254	CKAP2L	-	H. sapiens	64	0.0258055837901726
hs3	12875984	12883087	RPL32	-	H. sapiens	65	0.024979991255214
hs1	153777201	153895451	GATAD2B	-	H. sapiens	66	0.0241365435146494
hs3	48198636	48229892	CDC25A	-	H. sapiens	67	0.0235495865707912
hs16	3138891	3149318	ZSCAN10	-	H. sapiens	68	0.0234720181897797
hs8	48685669	48872743	PRKDC	-	H. sapiens	69	0.0227231554757737
hs1	151142463	151167797	VPS72	-	H. sapiens	70	0.0225693023477036
hs7	128095903	128098472	HILPDA	+	H. sapiens	71	0.0216493472691259
hs1	8014351	8045565	PARK7	+	H. sapiens	72	0.0215130648455278
hs11	8127597	8190602	RIC3	-	H. sapiens	73	0.0212537129365458
hs3	48481667	48485616	TMA7	+	H. sapiens	74	0.0209401678285711
hs1	226548392	226595780	PARP1	-	H. sapiens	75	0.0204349720650735
hs7	141438121	141487722	SSBP1	+	H. sapiens	76	0.0203588061571168
hs5	159678659	159772403	CCNJL	-	H. sapiens	77	0.0202755607161287
hs2	9724101	9771143	YWHAQ	-	H. sapiens	78	0.0202413821860401
hs19	36139125	36149763	COX6B1	+	H. sapiens	79	0.0201372687930693
hs3	20202085	20227784	SGOL1	-	H. sapiens	80	0.019911486705925
hs8	25316513	25365436	CDCA2	+	H. sapiens	81	0.0196748179659126
hs6	52128807	52149679	MCM3	-	H. sapiens	82	0.0195062841539422
hs2	169690642	169769881	SPC25	-	H. sapiens	83	0.0193827643373586
hs1	43824626	43828874	CDC20	+	H. sapiens	84	0.0193418069781631
hs1	39491990	39500308	NDUFS5	+	H. sapiens	85	0.0189935118009462
hs22	35796056	35821423	MCM5	+	H. sapiens	86	0.0186576479867602
hs11	57508825	57510986	C11orf31	+	H. sapiens	87	0.0186354467677889
hs3	197676858	197683481	RPL35A	+	H. sapiens	88	0.0181059498267319
hs17	72199721	72206794	RPL38	+	H. sapiens	89	0.0177900917587508
hs5	169010638	169031782	SPDL1	+	H. sapiens	90	0.0172494067039737
hs1	36185819	36235568	CLSPN	-	H. sapiens	91	0.0172280482458519
hs15	48623208	48635570	DUT	+	H. sapiens	92	0.0171246814228653
hs19	4402659	4445015	CHAF1A	+	H. sapiens	93	0.0171171214496257
hs1	200520628	200589862	KIF14	-	H. sapiens	94	0.0167754351263972
hs17	7833663	7835441	TRAPPC1	-	H. sapiens	95	0.0167342710416148
hs2	47387221	47403740	CALM2	-	H. sapiens	96	0.0167089200593558
hs19	46190712	46195827	SNRPD2	-	H. sapiens	97	0.016707395096904
hs14	31028329	31089269	G2E3	+	H. sapiens	98	0.0166674748223559
hs1	78409740	78444794	FUBP1	-	H. sapiens	99	0.0165890376117903
hs10	32297938	32345359	KIF5B	-	H. sapiens	100	0.0163679028336512
hs15	90808891	90816463	NGRN	+	H. sapiens	101	0.0163465607965363
hs17	36908989	36920484	PSMB3	+	H. sapiens	102	0.0159863445446393
hs1	153606525	153618782	CHTOP	+	H. sapiens	103	0.0158695532145151
hs17	43002077	43025082	KIF18B	-	H. sapiens	104	0.0156938033545813
hs6	49431091	49460820	CENPQ	+	H. sapiens	105	0.0155996630792684
hs16	46690054	46723430	VPS35	-	H. sapiens	106	0.0155138538559136
hs3	172468472	172539264	ECT2	+	H. sapiens	107	0.0151927372803241
hs2	242615157	242626406	DTYMK	-	H. sapiens	108	0.0149283654306719
hs3	149235022	149454501	WWTR1	-	H. sapiens	109	0.0148497354294291
hs3	160117062	160152750	SMC4	+	H. sapiens	110	0.0146806324208762
hs7	73588575	73611431	EIF4H	+	H. sapiens	111	0.0146054344686429
hs3	52027616	52029958	RPL29	-	H. sapiens	112	0.0145545249317068
hs22	20301799	20307603	DGCR6L	-	H. sapiens	113	0.0144894698061332
hs2	27665233	27669348	KRTCAP3	+	H. sapiens	114	0.0143896812042369
hs1	24018269	24022915	RPL11	+	H. sapiens	115	0.0142035637960881
hs2	9983483	10074545	TAF1B	+	H. sapiens	116	0.0140809859049352
hs10	91342745	91405215	PANK1	-	H. sapiens	117	0.0140135899600998
hsX	135930163	135962923	RBMX	-	H. sapiens	118	0.0139418396667671
hs17	40925454	40931617	VPS25	+	H. sapiens	119	0.0139265298684673
hs14	78174414	78227447	SLIRP	+	H. sapiens	120	0.0136214400825895
hs9	19375713	19380252	RPS6	-	H. sapiens	121	0.0135436810719749
hs9	91933421	91974557	SECISBP2	+	H. sapiens	122	0.0133038648275696
hs1	145516252	145523730	PEX11B	+	H. sapiens	123	0.0128830520180834
hs14	57670518	57735726	EXOC5	-	H. sapiens	124	0.012548803258757
hs19	18682540	18688360	UBA52	+	H. sapiens	125	0.0125007066056818
hs11	122928197	122933938	HSPA8	-	H. sapiens	126	0.0121976423387057
hs1	19665267	19812066	CAPZB	-	H. sapiens	127	0.0121892624086116
hs2	200775979	200820658	C2orf69	+	H. sapiens	128	0.011972696564548
hs12	96394606	96437298	LTA4H	-	H. sapiens	129	0.0119332464119899
hs3	179280668	179306196	ACTL6A	+	H. sapiens	130	0.011873817331478
hs3	127317066	127341276	MCM2	+	H. sapiens	131	0.0118109486967823
hs11	58874658	58894883	FAM111B	+	H. sapiens	132	0.0116289558096226
hs4	1723227	1746898	TACC3	+	H. sapiens	133	0.0115818111717962
hs14	105219437	105234831	SIVA1	+	H. sapiens	134	0.0115806327119763
hs12	49717019	49725514	TROAP	+	H. sapiens	135	0.0115191528419709
hs14	51706880	51722759	TMX1	+	H. sapiens	136	0.0115185909918427
hs10	81107225	81115093	PPIF	+	H. sapiens	137	0.0114657823485546
hs6	153291664	153304714	FBXO5	-	H. sapiens	138	0.0114238131669958
hs1	23630264	23670829	HNRNPR	-	H. sapiens	139	0.0113312868861968
hs2	74362525	74375121	BOLA3	-	H. sapiens	140	0.0113278670029103
hs17	48445218	48450575	MRPL27	-	H. sapiens	141	0.0112184873538045
hs15	40674922	40686447	KNSTRN	+	H. sapiens	142	0.0110851920601344
hs15	41624892	41673248	NUSAP1	+	H. sapiens	143	0.0109673071632177
hs1	14925200	15444539	KAZN	+	H. sapiens	144	0.0109496627530494
hs16	50347398	50402845	BRD7	-	H. sapiens	145	0.0109011293778947
hs5	76986991	77164604	TBCA	-	H. sapiens	146	0.0108835511255505
hs19	14230321	14247768	ASF1B	-	H. sapiens	147	0.0108818233624499
hs3	113465866	113530903	ATP6V1A	+	H. sapiens	148	0.0108329172133397
hs2	70314585	70316332	PCBP1	+	H. sapiens	149	0.010832585119039
hs20	45837859	45985567	ZMYND8	-	H. sapiens	150	0.0108217067226037
hs6	44081194	44095194	MRPL14	-	H. sapiens	151	0.0107711301621157
hs9	101493611	101559247	ANKS6	-	H. sapiens	152	0.0105885973704235
hs1	89445139	89458643	RBMXL1	-	H. sapiens	153	0.0105665695895876
hs12	109535379	109548797	UNG	+	H. sapiens	154	0.0105645710610559
hs1	45805342	45809647	TOE1	+	H. sapiens	155	0.0104150586254094
hs12	57106212	57125412	NACA	-	H. sapiens	156	0.010338195908434
hs12	70636774	70748773	CNOT2	+	H. sapiens	157	0.0103015501716919
hs16	89627065	89630950	RPL13	+	H. sapiens	158	0.0102681472111975
hs5	85913721	85916779	COX7C	+	H. sapiens	159	0.0102644620846231
hs8	91070836	91107703	CALB1	-	H. sapiens	160	0.0102318122617436
hs11	74204896	74380162	POLD3	+	H. sapiens	161	0.0101821546729493
hs17	57784553	57919616	VMP1	+	H. sapiens	162	0.0101735661162438
hs8	56979854	56987069	RPS20	-	H. sapiens	163	0.0101195521216588
hs22	24951471	25005947	SNRPD3	+	H. sapiens	164	0.00999608085738257
hs5	89767565	89810370	POLR3G	+	H. sapiens	165	0.00998436214097287
hs12	49582519	49667114	TUBA1C	+	H. sapiens	166	0.00997759777991136
hs4	17812525	17846485	NCAPG	+	H. sapiens	167	0.00994037073792409
hs21	44299754	44333414	NDUFV3	+	H. sapiens	168	0.00992139896563282
hs10	94353043	94415150	KIF11	+	H. sapiens	169	0.00989901607891752
hs17	8280838	8286531	RPL26	-	H. sapiens	170	0.00989234419100138
hs2	232318242	232348352	NCL	-	H. sapiens	171	0.00983342690333722
hs12	123717463	123742506	C12orf65	+	H. sapiens	172	0.0096057822679787
hs1	64239693	64647181	ROR1	+	H. sapiens	173	0.00955580142162182
hs22	21996550	21998587	SDF2L1	+	H. sapiens	174	0.00939498166826247
hs2	85833777	85839189	C2orf68	-	H. sapiens	175	0.00926498282782628
hs19	45909467	45914024	CD3EAP	+	H. sapiens	176	0.00909189134501609
hs7	100032905	100034188	PPP1R35	-	H. sapiens	177	0.00908222013691939
hs14	67761088	67826982	ATP6V1D	-	H. sapiens	178	0.00896027636004793
hs13	43597339	43683045	DNAJC15	+	H. sapiens	179	0.00894878406629007
hs16	15959577	15982482	FOPNL	-	H. sapiens	180	0.00894281251840623
hs12	105380088	105443515	C12orf45	+	H. sapiens	181	0.00890716149843307
hs6	75947391	75960039	COX7A2	-	H. sapiens	182	0.00887902323788525
hs12	79257773	79845788	SYT1	+	H. sapiens	183	0.00880925522275544
hs7	98923521	98985787	ARPC1A	+	H. sapiens	184	0.00870750390059127
hs11	17095936	17099334	RPS13	-	H. sapiens	185	0.00870627037086014
hs11	111473115	111601577	SIK2	+	H. sapiens	186	0.00867046738003951
hs12	46576846	46663800	SLC38A1	-	H. sapiens	187	0.00864401149058247
hs17	1247566	1303672	YWHAE	-	H. sapiens	188	0.00859048733109657
hs2	183982241	184026408	NUP35	+	H. sapiens	189	0.00859012199372822
hs7	136912088	137028611	PTN	-	H. sapiens	190	0.00855051523520756
hs5	149822753	149829319	RPS14	-	H. sapiens	191	0.00848741873552938
hs12	53773960	53810230	SP1	+	H. sapiens	192	0.00846933496440316
hs11	47487496	47587121	CELF1	-	H. sapiens	193	0.00846572181251559
hs16	3348832	3355729	TIGD7	-	H. sapiens	194	0.00845968691402932
hsX	100600649	100604184	TIMM8A	-	H. sapiens	195	0.00840620973939066
hs20	3734155	3749034	C20orf27	-	H. sapiens	196	0.0083009569697815
hs16	85832239	85840650	COX4I1	+	H. sapiens	197	0.00827220365617365
hs11	64833772	64851636	CDCA5	-	H. sapiens	198	0.00823689488512069
hs19	1905213	1926016	SCAMP4	+	H. sapiens	199	0.00819846096157395
hs5	89688078	89705603	CETN3	-	H. sapiens	200	0.00815768145028961
hs4	113558120	113578748	LARP7	+	H. sapiens	201	0.00810190982518622
hs12	132621139	132628880	DDX51	-	H. sapiens	202	0.00806388612152265
hs2	174219548	174233725	CDCA7	+	H. sapiens	203	0.00801857676803064
hs6	158244296	158366109	SNX9	+	H. sapiens	204	0.00798689637370498
hs2	101618177	101640494	RPL31	+	H. sapiens	205	0.00793652960954738
hs19	1259384	1274879	CIRBP	+	H. sapiens	206	0.00791622202964559
hs7	23349828	23510086	IGF2BP3	-	H. sapiens	207	0.00787023176910739
hs2	32092878	32264881	DPY30	-	H. sapiens	208	0.00783328861704446
hs5	137475455	137514675	BRD8	-	H. sapiens	209	0.00777495740885614
hs4	109541722	109551568	RPL34	+	H. sapiens	210	0.00771888057100445
hs1	109941653	109969062	PSMA5	-	H. sapiens	211	0.00756908213760654
hs12	14939410	14956474	WBP11	-	H. sapiens	212	0.00754542363996669
hs6	111580551	111592370	KIAA1919	+	H. sapiens	213	0.00753203224441545
hs17	46147414	46178883	CBX1	-	H. sapiens	214	0.00743087371718043
hs3	11831916	11888393	TAMM41	-	H. sapiens	215	0.00731371588517615
hs15	41186628	41196173	VPS18	+	H. sapiens	216	0.00727725635592424
hs16	68055179	68057770	DDX28	-	H. sapiens	217	0.00727710652724445
hs2	42560686	42652228	COX7A2L	-	H. sapiens	218	0.00727457214764449
hs4	108511433	108641608	PAPSS1	-	H. sapiens	219	0.00719712665546657
hs11	65769550	65771620	BANF1	+	H. sapiens	220	0.00713942501180986
hs17	73663196	73704142	SAP30BP	+	H. sapiens	221	0.00710841036955523
hs7	44836279	44864163	PPIA	+	H. sapiens	222	0.00706490146720207
hs19	13056669	13064456	RAD23A	+	H. sapiens	223	0.00705631614706503
hs19	14627897	14676792	TECR	+	H. sapiens	224	0.00699619777760263
hs3	49866034	49894007	TRAIP	-	H. sapiens	225	0.00698047653596023
hs5	59892739	59996017	DEPDC1B	-	H. sapiens	226	0.00697501062659633
hs17	79848666	79858867	ANAPC11	+	H. sapiens	227	0.00691214992417011
hs1	1337288	1342693	MRPL20	-	H. sapiens	228	0.00678848019801559
hs9	71650175	71715094	FXN	+	H. sapiens	229	0.00676487387321922
hs9	140476531	140484942	ZMYND19	-	H. sapiens	230	0.0066784566035567
hs17	76849059	76921469	TIMP2	-	H. sapiens	231	0.00657753794566407
hsMT	10470	10766	MT-ND4L	+	H. sapiens	232	0.00657612449256417
hs1	54382247	54411602	HSPB11	-	H. sapiens	233	0.00655072297400594
hsMT	5904	7445	MT-CO1	+	H. sapiens	234	0.00653891839530163
hs19	15337730	15344246	EPHX3	-	H. sapiens	235	0.00652916606303122
hs1	21069154	21113816	HP1BP3	-	H. sapiens	236	0.0064782682385357
hs12	6980099	6998522	SPSB2	-	H. sapiens	237	0.00642726212390365
hs1	245014468	245027844	HNRNPU	-	H. sapiens	238	0.00639099181065428
hs9	139756571	139760738	EDF1	-	H. sapiens	239	0.0063688137341924
hs12	56498103	56507691	PA2G4	+	H. sapiens	240	0.00629615542306927
hs19	55896713	55914612	RPL28	+	H. sapiens	241	0.00627765481658005
hs1	154127784	154167124	TPM3	-	H. sapiens	242	0.00625232073782001
hs2	113033171	113097640	ZC3H6	+	H. sapiens	243	0.006206984732118
hs11	119205237	119208023	RNF26	+	H. sapiens	244	0.00617421469623547
hs4	83273651	83295656	HNRNPD	-	H. sapiens	245	0.00607154952564504
hs15	34432875	34502297	KATNBL1	-	H. sapiens	246	0.00586823859357344
hs2	98372799	98612388	TMEM131	-	H. sapiens	247	0.00585524022248363
hs2	122494679	122525429	TSN	+	H. sapiens	248	0.0058475342710349
hs14	64150932	64194757	SGPP1	-	H. sapiens	249	0.00580148038077755
hs7	150065879	150109558	ZNF775	+	H. sapiens	250	0.00579613611308938
hs4	120218207	120225600	C4orf3	-	H. sapiens	251	0.00578765039325901
hs17	56066399	56082614	RP11-159D12.5	-	H. sapiens	252	0.00576756785884891
hs11	62599814	62609281	WDR74	-	H. sapiens	253	0.00576356321704385
hs5	137620954	137674044	CDC25C	-	H. sapiens	254	0.00576082773043574
hs19	50094900	50129696	PRR12	+	H. sapiens	255	0.00569460187407211
hs12	118470712	118500235	WSB2	-	H. sapiens	256	0.00552603377253125
hs8	37887859	37917883	EIF4EBP1	+	H. sapiens	257	0.00527732041757867
hs19	12917394	12924452	RNASEH2A	+	H. sapiens	258	0.00521807731247681
hs1	197053258	197115824	ASPM	-	H. sapiens	259	0.00515803599253306
hs7	36429415	36493400	ANLN	+	H. sapiens	260	0.00509473190904541
hs2	220114433	220142892	TUBA4A	-	H. sapiens	261	0.00498574510449878
hs19	48885827	48894810	KDELR1	-	H. sapiens	262	0.00496961057530154
hs9	131483148	131486406	ZDHHC12	-	H. sapiens	263	0.00491011144568232
hs5	141689992	141706020	SPRY4	-	H. sapiens	264	0.00489735924273127
hs19	10244021	10341962	DNMT1	-	H. sapiens	265	0.00483016780050849
hs15	30916697	31065196	ARHGAP11B	+	H. sapiens	266	0.00481184041381677
hs8	145743376	145750557	LRRC14	+	H. sapiens	267	0.00471938301772179
hs18	3247479	3256234	MYL12A	+	H. sapiens	268	0.00461180079659551
hs2	26987157	27023935	CENPA	+	H. sapiens	269	0.00461039459240165
hs16	2510081	2514964	C16orf59	+	H. sapiens	270	0.00454541012202769
hs6	166733216	166756079	SFT2D1	-	H. sapiens	271	0.00451563725840376
hs12	2985424	2998626	RHNO1	+	H. sapiens	272	0.00446930698314563
hs17	28804380	28854610	GOSR1	+	H. sapiens	273	0.00441886727066754
hs3	16299485	16306479	DPH3	-	H. sapiens	274	0.00439110532612996
hs10	120927215	120938345	PRDX3	-	H. sapiens	275	0.00433856611496031
hs4	6271576	6304992	WFS1	+	H. sapiens	276	0.0043066462689052
hs22	35653445	35691800	HMGXB4	+	H. sapiens	277	0.00428637511296948
hs3	15083967	15106842	MRPS25	-	H. sapiens	278	0.00424165192953774
hs8	145515280	145538385	HSF1	+	H. sapiens	279	0.00421118945058219
hs16	69345259	69358949	VPS4A	+	H. sapiens	280	0.00408975452875948
hs5	141000443	141016437	HDAC3	-	H. sapiens	281	0.00403110517672856
hs7	3341080	4308632	SDK1	+	H. sapiens	282	0.00399427812044084
hs11	105921825	105948492	KBTBD3	-	H. sapiens	283	0.00399387861761136
hs3	128444965	128533639	RAB7A	+	H. sapiens	284	0.00388980211716861
hs19	4044362	4066943	ZBTB7A	-	H. sapiens	285	0.00383263687199331
hsX	69353299	69386174	IGBP1	+	H. sapiens	286	0.00381908008513843
hs4	666225	668127	ATP5I	-	H. sapiens	287	0.00372992658728821
hs12	85253492	85307394	SLC6A15	-	H. sapiens	288	0.00372587145309744
hs19	2321516	2328619	LSM7	-	H. sapiens	289	0.00371530833891587
hs3	49711435	49721396	APEH	+	H. sapiens	290	0.00371507195602283
hs5	1801514	1816719	NDUFS6	+	H. sapiens	291	0.00359543397930973
hs12	6601150	6603007	MRPL51	-	H. sapiens	292	0.00355205254972812
hs6	170844205	170862429	PSMB1	-	H. sapiens	293	0.00351645020434643
hs6	43639040	43655528	MRPS18A	-	H. sapiens	294	0.00348682013589896
hs19	8509651	8553998	HNRNPM	+	H. sapiens	295	0.00347074666854308
hs16	684429	686358	C16orf13	-	H. sapiens	296	0.00342565881257295
hs1	155278539	155290457	FDPS	+	H. sapiens	297	0.00335306596848961
hs19	11071598	11176071	SMARCA4	+	H. sapiens	298	0.00334975879606503
hsX	77081861	77151090	MAGT1	-	H. sapiens	299	0.00333686860095028
hs15	44829255	44855227	EIF3J	+	H. sapiens	300	0.00328627340364163
hs14	96505661	96560417	C14orf132	+	H. sapiens	301	0.00326678006089542
hs8	55047770	55060461	MRPL15	+	H. sapiens	302	0.00323413426897223
hs19	37597636	37663643	ZNF585A	-	H. sapiens	303	0.00322764516226481
hs1	184356192	184598154	C1orf21	+	H. sapiens	304	0.0031649059393728
hs8	145137493	145141119	GPAA1	+	H. sapiens	305	0.00314650263923133
hs1	222841355	222886552	AIDA	-	H. sapiens	306	0.00308003204372176
hs2	86730554	86948245	CHMP3	-	H. sapiens	307	0.00307076643886706
hs22	42454358	42466846	NAGA	-	H. sapiens	308	0.00302534752725525
hs10	12110971	12165224	DHTKD1	+	H. sapiens	309	0.0030077217488772
hs17	37884749	37887040	MIEN1	-	H. sapiens	310	0.00299125591391269
hs21	18965971	18985265	BTG3	-	H. sapiens	311	0.00298127608544185
hs2	240831867	240964819	NDUFA10	-	H. sapiens	312	0.00297822764655153
hs19	39971052	39984422	TIMM50	+	H. sapiens	313	0.00294782127659288
hs11	118967213	118979041	DPAGT1	-	H. sapiens	314	0.00294045055226388
hsMT	8527	9207	MT-ATP6	+	H. sapiens	315	0.00292482238664882
hs16	2961938	3001209	FLYWCH1	+	H. sapiens	316	0.00287723521803185
hs4	74861359	74864496	CXCL5	-	H. sapiens	317	0.00285422127677148
hs1	180244515	180472089	ACBD6	-	H. sapiens	318	0.00282264886868877
hsX	44382885	44402247	FUNDC1	-	H. sapiens	319	0.00280655778761718
hs8	86376081	86393722	CA2	+	H. sapiens	320	0.0027482923868748
hs1	95362507	95392834	CNN3	-	H. sapiens	321	0.00274637747194473
hs1	8921061	8939308	ENO1	-	H. sapiens	322	0.00273343314304486
hs1	52521797	52556388	BTF3L4	+	H. sapiens	323	0.00272328573741254
hs1	25568728	25664704	C1orf63	-	H. sapiens	324	0.00272326433416215
hs17	79845713	79849462	ALYREF	-	H. sapiens	325	0.00271920845703733
hs18	66340925	66382535	TMX3	-	H. sapiens	326	0.00267280968419858
hs2	26149471	26205618	KIF3C	-	H. sapiens	327	0.00266539498798724
hs1	42642210	42801548	FOXJ3	-	H. sapiens	328	0.0026567786153634
hs3	31574130	31679112	STT3B	+	H. sapiens	329	0.00265512819530711
hs15	80125927	80189721	MTHFS	-	H. sapiens	330	0.00265375083228803
hs8	80523049	80578410	STMN2	+	H. sapiens	331	0.0026407683055828
hs11	93211638	93276674	SMCO4	-	H. sapiens	332	0.00260225475383802
hsX	100805514	100809683	ARMCX1	+	H. sapiens	333	0.00258251087641304
hs4	174252846	174256276	HMGB2	-	H. sapiens	334	0.0025742402006842
hs14	50704281	50779266	L2HGDH	-	H. sapiens	335	0.00256980702757903
hs19	10501810	10530797	CDC37	-	H. sapiens	336	0.00254605403106734
hs13	30338508	30424821	UBL3	-	H. sapiens	337	0.00254332443973726
hs19	13884982	13889276	C19orf53	+	H. sapiens	338	0.00253907659797292
hs12	49521565	49525180	TUBA1B	-	H. sapiens	339	0.00253157764496192
hs3	43396351	43733086	ANO10	-	H. sapiens	340	0.00252435492306335
hs1	155216996	155225274	FAM189B	-	H. sapiens	341	0.00246046544639211
hs12	124069078	124083116	TMED2	+	H. sapiens	342	0.00244536625464398
hs7	16685756	16746148	BZW2	+	H. sapiens	343	0.00244383898579148
hs7	102004319	102067123	PRKRIP1	+	H. sapiens	344	0.00241490508449405
hs17	30677136	30708905	ZNF207	+	H. sapiens	345	0.00241234972760851
hs14	77490888	77495034	IRF2BPL	-	H. sapiens	346	0.00241059306852187
hs9	124999903	125027118	RBM18	-	H. sapiens	347	0.00237176991724353
hs18	28645940	28682378	DSC2	-	H. sapiens	348	0.00235633953469705
hs5	65892176	66465423	MAST4	+	H. sapiens	349	0.00233895199036116
hs19	50691443	50813802	MYH14	+	H. sapiens	350	0.00233661531819418
hs1	95699711	95712781	RWDD3	+	H. sapiens	351	0.00233268858016888
hs3	40547483	40560227	ZNF620	+	H. sapiens	352	0.00232366825871511
hs9	127624409	127640003	ARPC5L	+	H. sapiens	353	0.00231617158267838
hs5	150040436	150058927	MYOZ3	+	H. sapiens	354	0.00231449572631304
hs7	79763271	79848718	GNAI1	+	H. sapiens	355	0.00231331458933837
hs15	56922379	57210769	ZNF280D	-	H. sapiens	356	0.00228983057647436
hs1	35641979	35658749	SFPQ	-	H. sapiens	357	0.0022572163809329
hs16	3355406	3368852	ZNF75A	+	H. sapiens	358	0.00224067612049694
hs21	45527171	45551063	PWP2	+	H. sapiens	359	0.00222689901313489
hs19	1554668	1568057	MEX3D	-	H. sapiens	360	0.0022253535930985
hs22	24313554	24322660	DDT	-	H. sapiens	361	0.00221669877031982
hs12	104609557	104744061	TXNRD1	+	H. sapiens	362	0.00221506324911902
hs2	198351305	198381461	HSPD1	-	H. sapiens	363	0.00221120053452584
hs1	183592401	183604892	ARPC5	-	H. sapiens	364	0.00220796377886534
hs9	71939488	72007371	FAM189A2	+	H. sapiens	365	0.00220581851793489
hsX	80369200	80457441	HMGN5	-	H. sapiens	366	0.00219946062888643
hs5	174904065	174956745	SFXN1	+	H. sapiens	367	0.00219246280453511
hs3	41236328	41301587	CTNNB1	+	H. sapiens	368	0.00218972336547485
hs11	1411129	1483919	BRSK2	+	H. sapiens	369	0.00218313502953216
hs17	47481414	47492246	PHB	-	H. sapiens	370	0.00217955617585042
hs8	22435792	22455538	PDLIM2	+	H. sapiens	371	0.00217731694921408
hs18	32831032	32870196	ZSCAN30	-	H. sapiens	372	0.00216183845591944
hs1	156278759	156337664	CCT3	-	H. sapiens	373	0.00215777644630544
hs1	40627045	40706593	RLF	+	H. sapiens	374	0.00215582336944642
hs5	150400124	150408554	GPX3	+	H. sapiens	375	0.00214660433704528
hs6	163148164	163736524	PACRG	+	H. sapiens	376	0.00214004525571232
hs1	241660903	241683061	FH	-	H. sapiens	377	0.0021366256746177
hs14	89029253	89079853	ZC3H14	+	H. sapiens	378	0.00213446695493269
hs3	14860469	14975895	FGD5	+	H. sapiens	379	0.00213330336019091
hs9	130823512	130830485	NAIF1	-	H. sapiens	380	0.00212455353649998
hs3	155538813	155572218	SLC33A1	-	H. sapiens	381	0.00211662550979297
hs12	129337972	129469509	GLT1D1	+	H. sapiens	382	0.002111543014363
hs12	117581146	117628336	FBXO21	-	H. sapiens	383	0.002088291783926
hs3	179322478	179345435	NDUFB5	+	H. sapiens	384	0.00208804486590775
hs12	131356424	131362223	RAN	+	H. sapiens	385	0.00207460701182627
hs10	5807186	5884095	GDI2	-	H. sapiens	386	0.00207210661009416
hs6	31783291	31785723	HSPA1A	+	H. sapiens	387	0.00206261287641152
hs11	125753509	125770543	HYLS1	+	H. sapiens	388	0.00206077457241938
hs7	152341864	152373250	XRCC2	-	H. sapiens	389	0.00206004916422919
hs5	32354456	32444867	ZFR	-	H. sapiens	390	0.00205691269888542
hs22	30972612	31003070	PES1	-	H. sapiens	391	0.00205660947157826
hs1	59246465	59249785	JUN	-	H. sapiens	392	0.0020525235782084
hs4	184365744	184369351	CDKN2AIP	+	H. sapiens	393	0.00204046084514242
hs18	9546789	9615238	PPP4R1	-	H. sapiens	394	0.00203216076402735
hs3	23244511	23633284	UBE2E2	+	H. sapiens	395	0.00203032502214628
hs8	37962760	38001594	ASH2L	+	H. sapiens	396	0.00202618383743602
hs4	95373037	95589377	PDLIM5	+	H. sapiens	397	0.00202617352436929
hs14	23369854	23388393	RBM23	-	H. sapiens	398	0.0020185685490528
hs15	49170083	49172380	EID1	+	H. sapiens	399	0.00200824741472461
hs1	25664408	25688852	TMEM50A	+	H. sapiens	400	0.00200186142399728
hs1	154975127	154990998	ZBTB7B	+	H. sapiens	401	0.00199970683309603
hs12	498439	551811	CCDC77	+	H. sapiens	402	0.001993142021118
hs19	13049392	13055303	CALR	+	H. sapiens	403	0.00198969804734339
hs19	52800430	52829175	ZNF480	+	H. sapiens	404	0.00198673214190959
hs2	96914254	96931732	TMEM127	-	H. sapiens	405	0.0019866118448173
hs3	142683339	142779567	U2SURP	+	H. sapiens	406	0.00197840828139551
hs11	3659733	3663546	ART5	-	H. sapiens	407	0.00197514551242028
hs4	120133742	120216672	USP53	+	H. sapiens	408	0.00196272005798626
hs20	61472467	61493115	TCFL5	-	H. sapiens	409	0.00193935149291291
hs11	46722368	46727462	ZNF408	+	H. sapiens	410	0.00193809412585866
hs11	64888100	64889945	FAU	-	H. sapiens	411	0.00192938408278331
hs21	34876238	34915797	GART	-	H. sapiens	412	0.00192866244608092
hs19	49990811	49995565	RPL13A	+	H. sapiens	413	0.00192550960211213
hs9	36036430	36124448	RECK	+	H. sapiens	414	0.00192366299023528
hs1	173768688	173793858	CENPL	-	H. sapiens	415	0.00191869115989951
hs14	21966277	21979517	METTL3	-	H. sapiens	416	0.00191645446527755
hs20	25593571	25604811	NANP	-	H. sapiens	417	0.00191489232093056
hs19	11453452	11457194	TMEM205	-	H. sapiens	418	0.00191230945629861
hs12	123868320	123893905	SETD8	+	H. sapiens	419	0.00191199696735378
hs12	58141510	58149796	CDK4	-	H. sapiens	420	0.00190886703204241
hs1	2323267	2336883	RER1	+	H. sapiens	421	0.00189637630534156
hs5	149737202	149779871	TCOF1	+	H. sapiens	422	0.00188943980429301
hs4	140222609	140341187	NAA15	+	H. sapiens	423	0.00188060348159425
hs15	41245160	41248710	CHAC1	+	H. sapiens	424	0.00187918810787702
hs14	93703896	93799438	BTBD7	-	H. sapiens	425	0.00187717806602572
hs10	99185917	99193198	PGAM1	+	H. sapiens	426	0.00187583382435752
hs12	2986389	3050306	TULP3	+	H. sapiens	427	0.00187513309625686
hs2	219433303	219461803	RQCD1	+	H. sapiens	428	0.00187254377085089
hs12	102271129	102405908	DRAM1	+	H. sapiens	429	0.00186572784470973
hs8	118806729	119124092	EXT1	-	H. sapiens	430	0.00185938505778671
hs12	69080514	69136785	NUP107	+	H. sapiens	431	0.00185206749520306
hs5	140698057	140700330	TAF7	-	H. sapiens	432	0.00184979807056218
hs6	44214824	44221620	HSP90AB1	+	H. sapiens	433	0.0018468617444316
hs9	127997132	128003609	HSPA5	-	H. sapiens	434	0.00184534415193616
hs2	10923517	10978103	PDIA6	-	H. sapiens	435	0.00183991569734776
hs11	560404	564021	RASSF7	+	H. sapiens	436	0.00183849005130388
hs17	26941458	26972472	KIAA0100	-	H. sapiens	437	0.00183788278071007
hs16	11929056	11945442	RSL1D1	-	H. sapiens	438	0.00183757867984269
hs17	647654	657239	GEMIN4	-	H. sapiens	439	0.00182998946016621
hs12	113623331	113630173	RITA1	+	H. sapiens	440	0.00182878789454255
hs4	166282346	166419472	CPE	+	H. sapiens	441	0.00181745109860543
hs1	156638555	156647189	NES	-	H. sapiens	442	0.00181588577324465
hs1	71528974	71546980	ZRANB2	-	H. sapiens	443	0.00181188789019171
hs2	206858445	206951027	INO80D	-	H. sapiens	444	0.00180942767312087
hs9	127279554	127533589	NR6A1	-	H. sapiens	445	0.00180919402362412
hs4	57259528	57301781	PPAT	-	H. sapiens	446	0.00180780730562569
hs11	45825623	45834566	SLC35C1	+	H. sapiens	447	0.00180713624849915
hs1	185126212	185260897	SWT1	+	H. sapiens	448	0.00180292991934961
hs17	27071002	27077974	TRAF4	+	H. sapiens	449	0.00180268723142396
hs19	36605191	36616849	TBCB	+	H. sapiens	450	0.00180065109018002
hs13	114145310	114204542	TMCO3	+	H. sapiens	451	0.00179989933789981
hs14	35221937	35344853	BAZ1A	-	H. sapiens	452	0.00179913124746744
hs8	145635126	145642279	SLC39A4	-	H. sapiens	453	0.00179701439578261
hs5	2745959	2752969	IRX2	-	H. sapiens	454	0.00179324099385991
hs16	103010	107669	SNRNP25	+	H. sapiens	455	0.00179172325627008
hs7	33944523	34195484	BMPER	+	H. sapiens	456	0.00178420187587858
hsX	16857406	16888537	RBBP7	-	H. sapiens	457	0.00178384647979279
hs7	112402437	112430647	TMEM168	-	H. sapiens	458	0.00178263280126267
hs1	110210644	110252171	GSTM2	+	H. sapiens	459	0.0017793326835156
hs17	38375556	38440388	WIPF2	+	H. sapiens	460	0.00177264317386816
hs11	767220	777488	PDDC1	-	H. sapiens	461	0.00177253123068499
hs20	47729878	47804904	STAU1	-	H. sapiens	462	0.00177136690933821
hs22	36906897	36925483	EIF3D	-	H. sapiens	463	0.00176892542460294
hs11	58672871	58811000	GLYATL1	+	H. sapiens	464	0.00176707875197668
hs19	50364461	50371166	PNKP	-	H. sapiens	465	0.00176312573378434
hs9	132371163	132398209	NTMT1	+	H. sapiens	466	0.00176050769562119
hs1	86046444	86049645	CYR61	+	H. sapiens	467	0.00175687190758533
hs19	47278140	47291851	SLC1A5	-	H. sapiens	468	0.00175686529803487
hs19	29698173	29704448	UQCRFS1	-	H. sapiens	469	0.00175511112983762
hs9	71320575	71624092	PIP5K1B	+	H. sapiens	470	0.00175441258024223
hs20	17937623	18039832	OVOL2	-	H. sapiens	471	0.00175055494624399
hs12	49329506	49351334	ARF3	-	H. sapiens	472	0.00174640115830227
hs9	130928343	130966662	CIZ1	-	H. sapiens	473	0.00174508774257698
hs1	87328132	87380107	SEP15	-	H. sapiens	474	0.00174380811032504
hs19	9945933	9960358	PIN1	+	H. sapiens	475	0.0017297028774752
hs8	61429416	61536186	RAB2A	+	H. sapiens	476	0.00172467844322444
hs6	32811913	32827362	PSMB9	+	H. sapiens	477	0.00172171464364534
hs2	62051989	62081278	FAM161A	-	H. sapiens	478	0.0017201229246715
hs17	40276994	40307035	RAB5C	-	H. sapiens	479	0.00171906180061876
hs6	30539153	30564956	ABCF1	+	H. sapiens	480	0.00171678669577535
hs12	7074490	7079988	PHB2	-	H. sapiens	481	0.00171235355751798
hs5	134669590	134735604	H2AFY	-	H. sapiens	482	0.00171188400258859
hs1	2115903	2144159	C1orf86	-	H. sapiens	483	0.00171101853508659
hs2	73989311	74007284	DUSP11	-	H. sapiens	484	0.0017078896963616
hs14	75894419	75940814	JDP2	+	H. sapiens	485	0.00170651894513885
hs11	64781585	64789656	ARL2	+	H. sapiens	486	0.00170364226047137
hs14	23764852	23772057	PPP1R3E	-	H. sapiens	487	0.00170265873661046
hs11	57435219	57468659	ZDHHC5	+	H. sapiens	488	0.00170159147494842
hs16	29911696	29931185	ASPHD1	+	H. sapiens	489	0.00170133016999785
hs16	58033450	58055522	USB1	+	H. sapiens	490	0.00170030672164068
hs2	27422455	27435826	SLC5A6	-	H. sapiens	491	0.00170022751731724
hs3	13573824	13679922	FBLN2	+	H. sapiens	492	0.00169960773825084
hs1	161007421	161008780	TSTD1	-	H. sapiens	493	0.00169833534531361
hs13	53277399	53313947	LECT1	-	H. sapiens	494	0.00169725374154273
hs10	70320413	70454239	TET1	+	H. sapiens	495	0.00169712683790224
hs9	15163620	15307358	TTC39B	-	H. sapiens	496	0.00169653666455072
hs4	113460492	113558151	C4orf21	-	H. sapiens	497	0.00169627129102534
hs10	97803151	97820627	CCNJ	+	H. sapiens	498	0.00169620600729725
hs5	115140430	115152651	CDO1	-	H. sapiens	499	0.00169584964178948
hs1	32479430	32526451	KHDRBS1	+	H. sapiens	500	0.00169579905116257
hs19	54618837	54635140	PRPF31	+	H. sapiens	501	0.0016933892254225
hs19	37205285	37263727	ZNF850	-	H. sapiens	502	0.00169246024521985
hs18	641320	658340	C18orf56	-	H. sapiens	503	0.00168215815334971
hs19	19229978	19249322	TMEM161A	-	H. sapiens	504	0.00167791538301743
hs19	54677107	54693733	MBOAT7	-	H. sapiens	505	0.00167617151802535
hs10	12171636	12211960	SEC61A2	+	H. sapiens	506	0.00167505901316178
hs5	34656342	34832732	RAI14	+	H. sapiens	507	0.00167476237600694
hs1	28525967	28559536	DNAJC8	-	H. sapiens	508	0.00167231446231497
hs16	88744090	88752901	SNAI3	-	H. sapiens	509	0.00166910522839114
hs15	45315302	45369383	SORD	+	H. sapiens	510	0.001663409928499
hs14	23594504	23652883	SLC7A8	-	H. sapiens	511	0.00165965084764252
hs10	43278249	43330385	BMS1	+	H. sapiens	512	0.00165706815499433
hs3	32280171	32411817	CMTM8	+	H. sapiens	513	0.00165305055347231
hs5	64064757	64314590	CWC27	+	H. sapiens	514	0.00164289901866299
hs4	57301907	57327534	PAICS	+	H. sapiens	515	0.00164187512965686
hs16	1494935	1525581	CLCN7	-	H. sapiens	516	0.00164080730460647
hs9	138824815	138853226	UBAC1	-	H. sapiens	517	0.00164079443551057
hs19	1852399	1863567	KLF16	-	H. sapiens	518	0.00164008368707047
hs3	127770484	127790526	SEC61A1	+	H. sapiens	519	0.00163781853299894
hs12	13127798	13153207	HEBP1	-	H. sapiens	520	0.00163772491495406
hs11	47199076	47207994	PACSIN3	-	H. sapiens	521	0.00163300206761441
hs2	37326353	37384208	EIF2AK2	-	H. sapiens	522	0.00163155555974726
hs9	32540542	32552551	TOPORS	-	H. sapiens	523	0.00162758072097735
hs18	9913999	9960018	VAPA	+	H. sapiens	524	0.00162026513393587
hsX	101854096	101859087	ARMCX5	+	H. sapiens	525	0.00161444856455217
hs18	18526867	18691812	ROCK1	-	H. sapiens	526	0.00161438657586155
hs20	57034157	57090187	APCDD1L	-	H. sapiens	527	0.00161397172003463
hs3	57231944	57260549	HESX1	-	H. sapiens	528	0.00161223678713918
hs3	197615946	197687013	IQCG	-	H. sapiens	529	0.00161173258250502
hs1	153591263	153606568	S100A13	-	H. sapiens	530	0.00161020403610301
hs11	120195838	120204391	TMEM136	+	H. sapiens	531	0.00160949888810702
hs9	135906076	135933890	GTF3C5	+	H. sapiens	532	0.00160821495947117
hs11	64073044	64084215	ESRRA	+	H. sapiens	533	0.0016050750806057
hs21	15588451	15600693	RBM11	+	H. sapiens	534	0.00160367605089085
hs5	106712590	107006596	EFNA5	-	H. sapiens	535	0.00159850048147747
hs2	170550998	170633499	KLHL23	+	H. sapiens	536	0.00159712223753261
hs6	35541362	35696360	FKBP5	-	H. sapiens	537	0.00159601503663298
hs12	124104953	124118313	EIF2B1	-	H. sapiens	538	0.00159584717440464
hs1	204372515	204380919	PPP1R15B	-	H. sapiens	539	0.00159548265697818
hs6	31654726	31671221	ABHD16A	-	H. sapiens	540	0.001595011565102
hsX	114795501	114885181	PLS3	+	H. sapiens	541	0.00159355232386549
hs1	206858289	206907628	MAPKAPK2	+	H. sapiens	542	0.00159230826530565
hs1	236378855	236445319	ERO1LB	-	H. sapiens	543	0.00158037480748752
hs5	145492601	145562223	LARS	-	H. sapiens	544	0.00157960932753243
hs19	58141761	58154147	ZNF211	+	H. sapiens	545	0.00157930310996623
hs1	21543740	21671997	ECE1	-	H. sapiens	546	0.0015789822007316
hs8	95731931	95806064	DPY19L4	+	H. sapiens	547	0.00157836970523784
hs10	123716603	123734732	NSMCE4A	-	H. sapiens	548	0.001575977923303
hs7	75162621	75368280	HIP1	-	H. sapiens	549	0.00156666370136038
hs14	64854749	64926722	MTHFD1	+	H. sapiens	550	0.00156506348010099
hs5	127419458	127525380	SLC12A2	+	H. sapiens	551	0.00156385676758353
hs16	2227184	2246526	CASKIN1	-	H. sapiens	552	0.00155894000863321
hs2	203130439	203168389	NOP58	+	H. sapiens	553	0.00155831436810516
hs4	174089904	174245118	GALNT7	+	H. sapiens	554	0.00155359684359868
hs3	46616045	46668033	TDGF1	+	H. sapiens	555	0.00155265820327166
hs9	133589333	133763062	ABL1	+	H. sapiens	556	0.00154742412749664
hs1	27022524	27108595	ARID1A	+	H. sapiens	557	0.00154741383389556
hs5	177576461	177580968	NHP2	-	H. sapiens	558	0.00154722817767583
hsX	102831159	102842657	TCEAL4	+	H. sapiens	559	0.00154416804537438
hs8	42032236	42065242	PLAT	-	H. sapiens	560	0.00153745146070616
hs3	49052921	49059726	DALRD3	-	H. sapiens	561	0.00153739303860589
hs22	41220539	41253026	ST13	-	H. sapiens	562	0.00153527432296097
hs21	46269500	46293752	PTTG1IP	-	H. sapiens	563	0.00153052159221112
hs6	31795512	31798031	HSPA1B	+	H. sapiens	564	0.00152856682883029
hs13	111175417	111214080	RAB20	-	H. sapiens	565	0.00152648500975761
hs7	5938356	5965605	CCZ1	+	H. sapiens	566	0.0015260425323792
hs11	64002010	64006259	VEGFB	+	H. sapiens	567	0.00152426050855947
hs3	122399465	122449687	PARP14	+	H. sapiens	568	0.0015221135075173
hs2	3383446	3488865	TRAPPC12	+	H. sapiens	569	0.00152056523833077
hs19	11309971	11373157	DOCK6	-	H. sapiens	570	0.00152046951211249
hs19	54693789	54697585	TSEN34	+	H. sapiens	571	0.00151926598518903
hs9	102668915	102732618	STX17	+	H. sapiens	572	0.00151831510949918
hs6	26055968	26056699	HIST1H1C	-	H. sapiens	573	0.00151673389817641
hs15	89787180	89860492	FANCI	+	H. sapiens	574	0.00151491204277687
hs1	32716840	32751766	LCK	+	H. sapiens	575	0.00151169699671161
hs7	30464143	30518400	NOD1	-	H. sapiens	576	0.00151074885068481
hsMT	8366	8572	MT-ATP8	+	H. sapiens	577	0.00150919696114715
hs1	201103900	201140702	TMEM9	-	H. sapiens	578	0.00150381905117114
hs6	96463860	96663488	FUT9	+	H. sapiens	579	0.00150117230010227
hs17	33905065	34053436	AP2B1	+	H. sapiens	580	0.00150101627762034
hs7	99690351	99699563	MCM7	-	H. sapiens	581	0.00150089398272024
hs2	230628554	230787955	TRIP12	-	H. sapiens	582	0.00150051446462296
hs11	12398732	12552348	PARVA	+	H. sapiens	583	0.00149963095842109
hs11	68474908	68519032	MTL5	-	H. sapiens	584	0.00149948575480163
hs2	10262455	10271545	RRM2	+	H. sapiens	585	0.00149864824557322
hs2	85581517	85618875	ELMOD3	+	H. sapiens	586	0.00149717608704503
hs7	35672269	35735181	HERPUD2	-	H. sapiens	587	0.00149702429390897
hs1	53068044	53074723	GPX7	+	H. sapiens	588	0.00149564410905079
hs6	35226686	35263762	ZNF76	+	H. sapiens	589	0.00149020779657316
hs7	99704693	99717464	TAF6	-	H. sapiens	590	0.0014889981207139
hs12	4647950	4669214	RAD51AP1	+	H. sapiens	591	0.00148685341525845
hs4	41258430	41270472	UCHL1	+	H. sapiens	592	0.00148328001691078
hs6	28292470	28324048	ZSCAN31	-	H. sapiens	593	0.0014817050678414
hs16	56700643	56701977	MT1G	-	H. sapiens	594	0.00147962703929916
hs21	38595721	38640262	DSCR3	-	H. sapiens	595	0.0014776153561491
hs6	107018903	107077373	RTN4IP1	-	H. sapiens	596	0.00147484374761164
hs19	17378159	17392058	BABAM1	+	H. sapiens	597	0.00147262238114776
hs17	49039535	49198226	SPAG9	-	H. sapiens	598	0.0014712255194953
hs1	26798941	26802463	HMGN2	+	H. sapiens	599	0.0014709862330381
hsX	85116185	85302566	CHM	-	H. sapiens	600	0.00146982251599859
hs20	18568537	18744561	DTD1	+	H. sapiens	601	0.0014679154802012
hs7	36192758	36341152	EEPD1	+	H. sapiens	602	0.00146681858552766
hs3	49396578	49450431	RHOA	-	H. sapiens	603	0.001464198038297
hs11	64085560	64089283	PRDX5	+	H. sapiens	604	0.00146344215448291
hs8	22132810	22215076	PIWIL2	+	H. sapiens	605	0.00145940613916151
hs1	230778235	230829728	COG2	+	H. sapiens	606	0.00145908259621352
hs1	44444615	44456840	B4GALT2	+	H. sapiens	607	0.00145277634072472
hs16	3064713	3070072	CLDN6	-	H. sapiens	608	0.00144988717037653
hs6	38643701	38670917	GLO1	-	H. sapiens	609	0.00144754659117274
hs14	35451163	35498773	SRP54	+	H. sapiens	610	0.00144668396337977
hs17	7476024	7482323	EIF4A1	+	H. sapiens	611	0.00144641449683791
hs15	86302554	86338261	KLHL25	-	H. sapiens	612	0.00144607523298057
hs19	3185561	3209573	NCLN	+	H. sapiens	613	0.00144593383029057
hs17	12895708	12921504	ELAC2	-	H. sapiens	614	0.00144360855378489
hs13	74260226	74708394	KLF12	-	H. sapiens	615	0.00144354800665403
hs1	160965001	160991138	F11R	-	H. sapiens	616	0.00144347929700628
hsX	134021656	134049297	MOSPD1	-	H. sapiens	617	0.00144310697049432
hs1	86115106	86174116	ZNHIT6	-	H. sapiens	618	0.00143970264502913
hs1	202300785	202311108	UBE2T	-	H. sapiens	619	0.00143847129828345
hs17	37827375	37853050	PGAP3	-	H. sapiens	620	0.00143836100292061
hs2	227867427	228028829	COL4A4	-	H. sapiens	621	0.00143745583259014
hs11	65306276	65326401	LTBP3	-	H. sapiens	622	0.00143485344324867
hs4	2932288	2936586	MFSD10	-	H. sapiens	623	0.00143125585679782
hs14	100800125	100843142	WARS	-	H. sapiens	624	0.00142988683382528
hs19	36486090	36487220	SDHAF1	+	H. sapiens	625	0.00142660613008838
hs11	111957497	111990353	SDHD	+	H. sapiens	626	0.00142497069354308
hs8	17086737	17104387	CNOT7	-	H. sapiens	627	0.00142421188959418
hs12	58213710	58240522	CTDSP2	-	H. sapiens	628	0.00141889632313974
hs4	40425272	40632892	RBM47	-	H. sapiens	629	0.00141809200981124
hs3	97660662	97691301	MINA	-	H. sapiens	630	0.00141459433947533
hs1	179050512	179067158	TOR3A	+	H. sapiens	631	0.00141179362365251
hs6	131456806	131604675	AKAP7	+	H. sapiens	632	0.00141112610575034
hsX	100645812	100651105	RPL36A	+	H. sapiens	633	0.00141096667753915
hs10	3818188	3827473	KLF6	-	H. sapiens	634	0.00141009869048347
hs3	42623332	42636606	SS18L2	+	H. sapiens	635	0.00140747446960809
hs13	51483814	51544592	RNASEH2B	+	H. sapiens	636	0.00140465230360676
hs6	53362139	53481768	GCLC	-	H. sapiens	637	0.00140196477989307
hs15	66585555	66626236	DIS3L	+	H. sapiens	638	0.00140087134863176
hs19	51300961	51308186	C19orf48	-	H. sapiens	639	0.00139529626814128
hs11	64083932	64085556	TRMT112	-	H. sapiens	640	0.00139418470146013
hs20	49348081	49373332	PARD6B	+	H. sapiens	641	0.00139365773907807
hs2	201675317	201688569	BZW1	+	H. sapiens	642	0.00139336783339716
hs8	126036502	126104082	KIAA0196	-	H. sapiens	643	0.00139148397131095
hs1	92764522	92867613	RPAP2	+	H. sapiens	644	0.00139115289532499
hs18	56806709	56826068	SEC11C	+	H. sapiens	645	0.00139037977161249
hs4	110631145	110651233	PLA2G12A	-	H. sapiens	646	0.00138800053312338
hs1	243287730	243418650	CEP170	-	H. sapiens	647	0.00138438831515597
hs2	96931870	96939087	CIAO1	+	H. sapiens	648	0.00138163258783064
hs1	78245309	78344106	FAM73A	+	H. sapiens	649	0.00138066131819048
hs12	89741009	89747048	DUSP6	-	H. sapiens	650	0.00138062867920996
hs7	145813453	148118090	CNTNAP2	+	H. sapiens	651	0.00137904207059969
hs5	79950467	80172279	MSH3	+	H. sapiens	652	0.00137805444313821
hs21	40546695	40555777	PSMG1	-	H. sapiens	653	0.00137794881469078
hs19	47616531	47713886	SAE1	+	H. sapiens	654	0.00137413049386925
hs22	42017123	42060044	XRCC6	+	H. sapiens	655	0.00137349790379326
hs1	33473585	33546597	AK2	-	H. sapiens	656	0.0013719515631857
hs5	176830205	176869902	GRK6	+	H. sapiens	657	0.00137162519591605
hs5	118373467	118584833	DMXL1	+	H. sapiens	658	0.00136620740281823
hs16	27561454	27791690	KIAA0556	+	H. sapiens	659	0.00136293871146698
hs5	176946789	176981542	FAM193B	-	H. sapiens	660	0.00136152517986443
hs3	169490619	169507504	MYNN	+	H. sapiens	661	0.0013607855709068
hs15	93586636	93632433	RGMA	-	H. sapiens	662	0.00136016984379916
hs16	30234258	30265831	RP11-347C12.1	-	H. sapiens	663	0.00135906987711409
hsX	77223458	77225135	PGAM4	-	H. sapiens	664	0.00135892072269028
hs2	70120692	70132707	SNRNP27	+	H. sapiens	665	0.00135804132507478
hs2	208627310	208634287	FZD5	-	H. sapiens	666	0.00135726185925267
hs20	5986736	6020699	CRLS1	+	H. sapiens	667	0.00135642378306788
hsX	48970334	48980151	GPKOW	-	H. sapiens	668	0.00135424004819862
hs16	29802040	29816706	KIF22	+	H. sapiens	669	0.00135150297294062
hs11	46698630	46722165	ARHGAP1	-	H. sapiens	670	0.00135013433979936
hs21	35275757	35288284	ATP5O	-	H. sapiens	671	0.00134728180282051
hs9	115983808	116028674	SLC31A1	+	H. sapiens	672	0.00134497734252015
hs10	14880163	14913740	HSPA14	+	H. sapiens	673	0.00134463520995975
hs1	17393256	17445948	PADI2	-	H. sapiens	674	0.00134321605201893
hs10	75006510	75012451	MRPS16	-	H. sapiens	675	0.00134186565344219
hs22	19437433	19466738	UFD1L	-	H. sapiens	676	0.00134097576724079
hs11	61447905	61514473	DAGLA	+	H. sapiens	677	0.00134051971353832
hs2	241653181	241759725	KIF1A	-	H. sapiens	678	0.00134003493132495
hs7	112756773	112758668	LINC00998	-	H. sapiens	679	0.0013389408371326
hs5	54455946	54462899	GPX8	+	H. sapiens	680	0.00133885489392283
hs8	144939497	144952632	EPPK1	-	H. sapiens	681	0.00133877737098131
hs1	26158414	26185903	AUNIP	-	H. sapiens	682	0.00133706610303874
hsX	103343898	103401708	SLC25A53	-	H. sapiens	683	0.00133623808748229
hs7	5566782	5603415	ACTB	-	H. sapiens	684	0.00133461736423335
hs11	62515791	62521660	ZBTB3	-	H. sapiens	685	0.00133251440889992
hs19	34745442	34846491	KIAA0355	+	H. sapiens	686	0.00133223587703302
hs10	71857979	71892690	AIFM2	-	H. sapiens	687	0.00133082268447438
hs1	19923473	19984549	MINOS1-NBL1	+	H. sapiens	688	0.00132850278055441
hs1	68167149	68299150	GNG12	-	H. sapiens	689	0.00132637016890436
hs2	242498136	242513546	BOK	+	H. sapiens	690	0.0013259808301701
hs19	53267448	53290044	ZNF600	-	H. sapiens	691	0.00132576635993864
hs2	47630108	47789450	MSH2	+	H. sapiens	692	0.00132560170442086
hs19	51152702	51162567	C19orf81	+	H. sapiens	693	0.00132339294000561
hs1	182758428	182799519	NPL	+	H. sapiens	694	0.00132020734162142
hs16	3019246	3023490	PAQR4	+	H. sapiens	695	0.00131902699108666
hs7	2671585	2704436	TTYH3	+	H. sapiens	696	0.00131756482439227
hs14	103243813	103377837	TRAF3	+	H. sapiens	697	0.00131740823179727
hs22	35776354	35790207	HMOX1	+	H. sapiens	698	0.0013170406144587
hs20	45186463	45304714	SLC13A3	-	H. sapiens	699	0.00131409602302446
hs16	70147529	70195203	PDPR	+	H. sapiens	700	0.00131286245994278
hs1	26737269	26756213	LIN28A	+	H. sapiens	701	0.00131147358447381
hs9	140083099	140084822	SSNA1	+	H. sapiens	702	0.00130718376807271
hs17	46799084	46799884	PRAC1	-	H. sapiens	703	0.00130514798503689
hs19	18303992	18307758	MPV17L2	+	H. sapiens	704	0.00130459408986106
hs17	2225797	2240801	TSR1	-	H. sapiens	705	0.00130418300860291
hs3	179040779	179053323	ZNF639	+	H. sapiens	706	0.00130417987458542
hs11	73087309	73108519	RELT	+	H. sapiens	707	0.00130417589439469
hs3	101367733	101396339	ZBTB11	-	H. sapiens	708	0.00130222532964885
hs19	45582546	45808541	MARK4	+	H. sapiens	709	0.00130131020937208
hs1	52870236	52886511	PRPF38A	+	H. sapiens	710	0.00129982389688754
hs1	114304454	114355098	RSBN1	-	H. sapiens	711	0.00129967785551033
hs7	38217824	38270272	STARD3NL	+	H. sapiens	712	0.00129710417945239
hs17	8150936	8173809	PFAS	+	H. sapiens	713	0.00129584448027753
hs8	143293441	143484601	TSNARE1	-	H. sapiens	714	0.0012942829267264
hs16	30434940	30441396	DCTPP1	-	H. sapiens	715	0.00128957577417721
hs12	6759446	6772314	ING4	-	H. sapiens	716	0.00128525288633896
hs17	54965270	54991399	TRIM25	-	H. sapiens	717	0.00128369827372798
hs12	56347889	56367101	PMEL	-	H. sapiens	718	0.00128319773418417
hs2	73441350	73454365	SMYD5	+	H. sapiens	719	0.00128250867702828
hs1	173900352	173991435	RC3H1	-	H. sapiens	720	0.00128167736858953
hs7	86974997	87029111	CROT	+	H. sapiens	721	0.00128036195207815
hs6	41888926	41900784	BYSL	+	H. sapiens	722	0.0012793446989271
hs6	151725989	151773259	RMND1	-	H. sapiens	723	0.00127654996701998
hs14	74416629	74430373	COQ6	+	H. sapiens	724	0.00127358892621288
hs9	121915736	122131745	BRINP1	-	H. sapiens	725	0.00127107187067721
hs10	49654077	49864310	ARHGAP22	-	H. sapiens	726	0.00126976655700728
hs11	63448918	63527363	RTN3	+	H. sapiens	727	0.00126355009813039
hs19	50194155	50216988	CPT1C	+	H. sapiens	728	0.00126274825291794
hs16	475619	573011	RAB11FIP3	+	H. sapiens	729	0.00126037087986675
hsX	153629579	153640449	DNASE1L1	-	H. sapiens	730	0.00126028397082512
hs5	42799982	42887494	SEPP1	-	H. sapiens	731	0.00125965891673185
hs18	77732867	77793949	TXNL4A	-	H. sapiens	732	0.00125860182530546
hs11	118401756	118417995	TMEM25	+	H. sapiens	733	0.00125761723972362
hs2	53994929	54002333	CHAC2	+	H. sapiens	734	0.00125754656824828
hs4	183065140	183724177	TENM3	+	H. sapiens	735	0.0012571950644612
hs1	233119181	233431459	PCNXL2	-	H. sapiens	736	0.00125581215422998
hs6	47445525	47594999	CD2AP	+	H. sapiens	737	0.00125550037070377
hs1	6640061	6649340	ZBTB48	+	H. sapiens	738	0.00125494640183388
hs19	38397868	38699012	SIPA1L3	+	H. sapiens	739	0.00125466509699967
hs19	20011722	20046384	ZNF93	+	H. sapiens	740	0.00125441008602201
hs14	45672393	45722743	MIS18BP1	-	H. sapiens	741	0.0012542201872493
hs8	17780349	17885478	PCM1	+	H. sapiens	742	0.00125260464767163
hs5	148724993	148734146	GRPEL2	+	H. sapiens	743	0.00125208991774628
hs15	55611158	55647846	PIGB	+	H. sapiens	744	0.00125199963149469
hs17	4843303	4848517	RNF167	+	H. sapiens	745	0.00124976469534199
hs13	113951556	113977987	LAMP1	+	H. sapiens	746	0.00124942307524234
hs12	123237321	123255611	DENR	+	H. sapiens	747	0.00124928504024258
hs12	98909290	98944157	TMPO	+	H. sapiens	748	0.00124915218028965
hs7	108194987	108210194	THAP5	-	H. sapiens	749	0.00124756261140924
hs12	70910630	71031220	PTPRB	-	H. sapiens	750	0.00124674695024773
hs18	47309869	47340330	ACAA2	-	H. sapiens	751	0.00124654022924631
hs13	50273447	50367057	KPNA3	-	H. sapiens	752	0.00124524817697058
hs9	33817565	33920402	UBE2R2	+	H. sapiens	753	0.00124439612329186
hs8	130851839	131029375	FAM49B	-	H. sapiens	754	0.0012431168536442
hsX	100075384	100095921	CSTF2	+	H. sapiens	755	0.00123907668416368
hs2	211295973	211342376	LANCL1	-	H. sapiens	756	0.00123776027374878
hs3	15422782	15482073	METTL6	-	H. sapiens	757	0.0012368446913068
hs6	107349407	107372546	C6orf203	+	H. sapiens	758	0.00123681266337838
hs1	165600098	165631033	MGST3	+	H. sapiens	759	0.00123615024338197
hs19	45457842	45496599	CLPTM1	+	H. sapiens	760	0.00123552417607287
hs17	34136459	34191619	TAF15	+	H. sapiens	761	0.0012346527233138
hs8	144386554	144442149	TOP1MT	-	H. sapiens	762	0.00123224868039118
hs15	44719432	44821236	CTDSPL2	+	H. sapiens	763	0.00123059103517631
hs2	97371666	97405801	LMAN2L	-	H. sapiens	764	0.00122928787961385
hs7	44256749	44374176	CAMK2B	-	H. sapiens	765	0.00122920814492022
hs16	31117428	31124110	BCKDK	+	H. sapiens	766	0.00122919113520514
hs21	47744036	47865682	PCNT	+	H. sapiens	767	0.00122750744232769
hs19	19303008	19312678	RFXANK	+	H. sapiens	768	0.0012271995856078
hs7	73097355	73119491	WBSCR22	+	H. sapiens	769	0.00122631934505579
hs16	53631595	53737850	RPGRIP1L	-	H. sapiens	770	0.00122606263136182
hs18	44681413	44702745	IER3IP1	-	H. sapiens	771	0.00122524711232164
hs7	102715328	102740205	ARMC10	+	H. sapiens	772	0.00122467147311456
hs1	183441351	183567381	SMG7	+	H. sapiens	773	0.00122340607292559
hs19	50979657	50986608	EMC10	+	H. sapiens	774	0.00122132850221446
hs3	155588325	155661815	GMPS	+	H. sapiens	775	0.00121878070735937
hs7	94285637	94299007	PEG10	+	H. sapiens	776	0.00121830974139281
hs11	94152895	94227074	MRE11A	-	H. sapiens	777	0.00121754943504837
hs19	44111371	44124026	ZNF428	-	H. sapiens	778	0.00121676165954554
hs6	35800743	35889119	SRPK1	-	H. sapiens	779	0.00121662365240782
hs16	25703347	26149009	HS3ST4	+	H. sapiens	780	0.00121645387244029
hs1	45240923	45244451	RPS8	+	H. sapiens	781	0.00121554683161118
hs15	91073157	91188577	CRTC3	+	H. sapiens	782	0.00121551759554661
hs5	179289066	179334859	TBC1D9B	-	H. sapiens	783	0.00121530408190129
hs2	128698791	128785694	SAP130	-	H. sapiens	784	0.00121479730936447
hs3	10157276	10168874	BRK1	+	H. sapiens	785	0.00121462790132076
hs1	249132409	249143716	ZNF672	+	H. sapiens	786	0.00121338695054218
hs19	19734477	19739739	LPAR2	-	H. sapiens	787	0.00121268375259387
hs5	147250245	147261754	SCGB3A2	+	H. sapiens	788	0.00121231112053954
hs9	95820989	95847420	SUSD3	+	H. sapiens	789	0.00121227653356093
hs2	197504278	197628214	CCDC150	+	H. sapiens	790	0.00121210586740239
hs22	46546424	46639653	PPARA	+	H. sapiens	791	0.00121149566872636
hs2	170666591	170681441	METTL5	-	H. sapiens	792	0.00121111365538062
hs4	77870856	77961537	SEPT11	+	H. sapiens	793	0.00120606666982681
hs14	94547628	94570192	IFI27L1	+	H. sapiens	794	0.00120576788198345
hs9	137967268	138013025	OLFM1	+	H. sapiens	795	0.00120284784486169
hs17	42750437	42767147	CCDC43	-	H. sapiens	796	0.00120009867492787
hs2	202252581	202345569	STRADB	+	H. sapiens	797	0.00119928493847887
hs9	111934255	112083244	EPB41L4B	-	H. sapiens	798	0.00119781450848977
hs22	50781733	50883514	PPP6R2	+	H. sapiens	799	0.00119712660808524
hs1	70820488	70851022	HHLA3	+	H. sapiens	800	0.00119666862877676
hs3	49506146	49573048	DAG1	+	H. sapiens	801	0.00119666052538714
hs13	50106082	50159719	RCBTB1	-	H. sapiens	802	0.0011962766261161
hs14	74111578	74170435	DNAL1	+	H. sapiens	803	0.0011962612949431
hs3	42642106	42690227	NKTR	+	H. sapiens	804	0.00119537292625849
hs11	57319129	57335757	UBE2L6	-	H. sapiens	805	0.00119533852104725
hs1	32537632	32568467	TMEM39B	+	H. sapiens	806	0.00119476813239716
hs15	72533522	72565340	PARP6	-	H. sapiens	807	0.0011914244521859
hs20	35806813	35870022	RPN2	+	H. sapiens	808	0.00119136783962215
hs1	110527308	110566357	AHCYL1	+	H. sapiens	809	0.00119081151457068
hs17	65040706	65052909	CACNG1	+	H. sapiens	810	0.00119066992674155
hs14	78138747	78174363	ALKBH1	-	H. sapiens	811	0.0011901076816162
hs13	27998681	28009958	GTF3A	+	H. sapiens	812	0.00118954197388377
hs9	5765076	5833117	ERMP1	-	H. sapiens	813	0.00118916592887031
hs20	24943561	24973615	APMAP	-	H. sapiens	814	0.00118911021717005
hs14	65381079	65411309	CHURC1	+	H. sapiens	815	0.001187824289408
hs19	7684411	7694451	XAB2	-	H. sapiens	816	0.00118416165309976
hs16	46918290	46965209	GPT2	+	H. sapiens	817	0.00118245080326729
hs17	73772515	73781974	H3F3B	-	H. sapiens	818	0.00118046701451824
hs16	46723555	46732306	ORC6	+	H. sapiens	819	0.00117763538472904
hs7	127228399	127231759	ARF5	+	H. sapiens	820	0.0011772850711268
hs2	106361354	106510730	NCK2	+	H. sapiens	821	0.00117587992838397
hs4	128838960	128887150	MFSD8	-	H. sapiens	822	0.00117464029871295
hs9	73143979	74061820	TRPM3	-	H. sapiens	823	0.00117448861089919
hs14	54893654	54908149	CNIH1	-	H. sapiens	824	0.00117359492395808
hs11	20409076	20530840	PRMT3	+	H. sapiens	825	0.00117301131465408
hs7	536895	559933	PDGFA	-	H. sapiens	826	0.00117291126392072
hs9	138391830	138396519	MRPS2	+	H. sapiens	827	0.00117198964173482
hs12	51317255	51326300	METTL7A	+	H. sapiens	828	0.00117193422368767
hs16	56691606	56694610	MT1F	+	H. sapiens	829	0.00117135031670534
hs2	241505221	241520789	RNPEPL1	+	H. sapiens	830	0.00116962745198512
hs3	183892477	183901879	AP2M1	+	H. sapiens	831	0.0011693466376026
hs8	26371791	26515694	DPYSL2	+	H. sapiens	832	0.00116874871978245
hs17	42875816	42908184	GJC1	-	H. sapiens	833	0.00116814111762409
hs11	77225981	77348850	CLNS1A	-	H. sapiens	834	0.00116813955135597
hs13	95361886	95364389	SOX21	-	H. sapiens	835	0.00116800263689953
hs18	29202210	29265799	B4GALT6	-	H. sapiens	836	0.00116682354481268
hs3	158362067	158410364	GFM1	+	H. sapiens	837	0.0011655569986786
hs18	47793252	47808144	MBD1	-	H. sapiens	838	0.00116335504908749
hs15	85212775	85259947	SEC11A	-	H. sapiens	839	0.00116309827586503
hs17	47778305	47786376	SLC35B1	-	H. sapiens	840	0.00116282058669814
hs8	38846327	38854343	TM2D2	-	H. sapiens	841	0.00116192552037564
hs7	143078173	143088204	ZYX	+	H. sapiens	842	0.00116189402445355
hs1	154929502	154936329	PYGO2	-	H. sapiens	843	0.00116149521302999
hs13	34392186	34540695	RFC3	+	H. sapiens	844	0.00115977009782531
hsX	142710596	142723596	SLITRK4	-	H. sapiens	845	0.00115820706957181
hs16	11022748	11036317	DEXI	-	H. sapiens	846	0.00115799121287985
hs4	53588785	53617807	ERVMER34-1	-	H. sapiens	847	0.0011575390520322
hs15	64364758	64386217	FAM96A	-	H. sapiens	848	0.00115582985267582
hs13	100153671	100216260	TM9SF2	+	H. sapiens	849	0.00115541138739317
hs1	222988406	223179337	DISP1	+	H. sapiens	850	0.00115466952600285
hs19	54606036	54612564	NDUFA3	+	H. sapiens	851	0.00115434810531212
hs19	47150869	47164395	DACT3	-	H. sapiens	852	0.00115390070068455
hs20	34824381	34858840	AAR2	+	H. sapiens	853	0.00115332044694305
hs1	180601140	180859387	XPR1	+	H. sapiens	854	0.00115319578423045
hs11	65809423	65816651	GAL3ST3	-	H. sapiens	855	0.00115202274513626
hs16	9185505	9215497	C16orf72	+	H. sapiens	856	0.00115188412156519
hs6	153308497	153323820	MTRF1L	-	H. sapiens	857	0.00115012924136348
hs8	99037079	99058697	RPL30	-	H. sapiens	858	0.0011480681852033
hs19	56146825	56156988	ZNF581	+	H. sapiens	859	0.00114706452398339
hs12	21417534	21572528	SLCO1A2	-	H. sapiens	860	0.00114366408337085
hs6	117774980	117891021	DCBLD1	+	H. sapiens	861	0.00114250833498264
hs17	79801035	79818570	P4HB	-	H. sapiens	862	0.00114092994866011
hs8	120743015	120845103	TAF2	-	H. sapiens	863	0.00114010224834182
hs12	56551945	56557280	MYL6	+	H. sapiens	864	0.00113936994302166
hs3	10068098	10143614	FANCD2	+	H. sapiens	865	0.0011368826488859
hs4	37892708	38140796	TBC1D1	+	H. sapiens	866	0.00113571010847191
hs5	79407050	79551898	SERINC5	-	H. sapiens	867	0.00113514858893049
hs1	10516579	10532583	DFFA	-	H. sapiens	868	0.00113374559878443
hs5	132086509	132142933	SEPT8	-	H. sapiens	869	0.00113331755130375
hs2	71680852	71913898	DYSF	+	H. sapiens	870	0.00113291157736017
hs5	33986283	34008220	AMACR	-	H. sapiens	871	0.00113250920847308
hs6	71276620	71299272	C6orf57	+	H. sapiens	872	0.00113242207427067
hs12	49315301	49320257	FKBP11	-	H. sapiens	873	0.00112722070742699
hs6	73951037	74020088	KHDC1	-	H. sapiens	874	0.00112643694700842
hs12	108956358	108963160	ISCU	+	H. sapiens	875	0.00112509578738029
hs22	37406900	37415681	TST	-	H. sapiens	876	0.00112481596729264
hs2	242432089	242449145	STK25	-	H. sapiens	877	0.00112462954619241
hs11	113603909	113644533	ZW10	-	H. sapiens	878	0.00112445525696558
hs11	58910221	58922512	FAM111A	+	H. sapiens	879	0.00112376546968052
hs4	52709166	52783003	DCUN1D4	+	H. sapiens	880	0.00112369910672616
hs7	56119323	56131682	CCT6A	+	H. sapiens	881	0.00112340529378441
hsX	40507558	40595110	MED14	-	H. sapiens	882	0.00112266940683758
hs20	32399110	32442172	CHMP4B	+	H. sapiens	883	0.00112266880054723
hs8	146155744	146176274	ZNF16	-	H. sapiens	884	0.00112162760985035
hsX	18910418	19002716	PHKA2	-	H. sapiens	885	0.00112149005187523
hs12	118587606	118810750	TAOK3	-	H. sapiens	886	0.00112120684704164
hs16	69373333	69377014	NIP7	+	H. sapiens	887	0.00111820079935587
hs5	138677276	138705406	PAIP2	+	H. sapiens	888	0.00111732591674318
hs20	20015012	20036690	CRNKL1	-	H. sapiens	889	0.00111701198519698
hs13	38923986	38937140	UFM1	+	H. sapiens	890	0.00111616208938514
hs2	214149113	215275225	SPAG16	+	H. sapiens	891	0.00111600619491603
hs6	44238203	44275243	TMEM151B	+	H. sapiens	892	0.00111600308089288
hs1	93913688	94020218	FNBP1L	+	H. sapiens	893	0.00111584893550254
hs1	49193195	49242641	BEND5	-	H. sapiens	894	0.00111574838677786
hs19	10461209	10491352	TYK2	-	H. sapiens	895	0.00111549102453723
hs19	4444996	4457819	UBXN6	-	H. sapiens	896	0.00111403055966908
hs10	69681665	69835105	HERC4	-	H. sapiens	897	0.00111365164565558
hs12	56360553	56366568	CDK2	+	H. sapiens	898	0.0011133013414476
hs8	87480486	87526586	RMDN1	-	H. sapiens	899	0.00111255849236047
hs5	176758563	176778853	LMAN2	-	H. sapiens	900	0.00111213384558217
hs12	113736564	113797298	SLC8B1	-	H. sapiens	901	0.00111189753473184
hs16	28834356	28848558	ATXN2L	+	H. sapiens	902	0.00111186650942507
hs7	64451187	64467121	ERV3-1	-	H. sapiens	903	0.0011105140556732
hs10	12207324	12238143	NUDT5	-	H. sapiens	904	0.00111047005676279
hs6	44187242	44201888	SLC29A1	+	H. sapiens	905	0.00110989195401356
hs12	118814185	118855840	SUDS3	+	H. sapiens	906	0.00110965811425345
hs5	140044261	140053709	WDR55	+	H. sapiens	907	0.00110958749257106
hs19	11242196	11266484	SPC24	-	H. sapiens	908	0.00110901728935919
hs12	110928902	110939922	VPS29	-	H. sapiens	909	0.00110740546953647
hs2	62095224	62115939	CCT4	-	H. sapiens	910	0.00110734787164612
hs3	12525931	12581122	TSEN2	+	H. sapiens	911	0.00110687121887876
hs17	79650356	79670168	HGS	+	H. sapiens	912	0.00110603125996012
hs10	14920819	14946314	SUV39H2	+	H. sapiens	913	0.00110453879903938
hs20	17550508	17590564	DSTN	+	H. sapiens	914	0.00110440928295996
hs19	19366450	19373605	HAPLN4	-	H. sapiens	915	0.0011039182414887
hs1	44870866	45117396	RNF220	+	H. sapiens	916	0.00110386542265817
hs14	105956192	105965912	C14orf80	+	H. sapiens	917	0.00110282357938662
hs16	69165194	69265033	CIRH1A	+	H. sapiens	918	0.00110281798299028
hs11	47586888	47606114	NDUFS3	+	H. sapiens	919	0.00110136738475197
hs7	92116334	92157845	PEX1	-	H. sapiens	920	0.00109913573274845
hs11	69467844	69490184	ORAOV1	-	H. sapiens	921	0.00109834492698346
hs16	84733584	84813528	USP10	+	H. sapiens	922	0.00109750835493083
hs9	33290509	33371155	NFX1	+	H. sapiens	923	0.00109354794655603
hs4	85504132	85572491	CDS1	+	H. sapiens	924	0.00109265814167581
hs14	73704205	73741348	PAPLN	+	H. sapiens	925	0.00109242027315404
hs6	31497996	31510225	DDX39B	-	H. sapiens	926	0.00109158225954542
hs16	89334038	89556969	ANKRD11	-	H. sapiens	927	0.00109118508754269
hs5	150816607	150871942	SLC36A1	+	H. sapiens	928	0.00109061268227884
hs3	186838736	186898696	RPL39L	-	H. sapiens	929	0.00108997344377593
hs1	173446405	173457946	PRDX6	+	H. sapiens	930	0.0010886223921579
hs22	39745930	39781593	SYNGR1	+	H. sapiens	931	0.001088370128706
hs13	96230457	96296957	DZIP1	-	H. sapiens	932	0.00108824430874177
hs16	2254249	2259417	MLST8	+	H. sapiens	933	0.00108817496298974
hs19	37264055	37267980	CTD-2162K18.4	+	H. sapiens	934	0.00108762002507601
hs2	136499189	136542625	UBXN4	+	H. sapiens	935	0.00108644854104667
hs1	115247090	115259515	NRAS	-	H. sapiens	936	0.00108642615460131
hs2	158592958	158732374	ACVR1	-	H. sapiens	937	0.00108622185125373
hs12	112279782	112334343	MAPKAPK5	+	H. sapiens	938	0.00108510682826768
hs5	102455853	102548500	PPIP5K2	+	H. sapiens	939	0.00108453499194594
hs16	85645015	85709810	GSE1	+	H. sapiens	940	0.00108431100428641
hs2	3622795	3628509	RPS7	+	H. sapiens	941	0.00108271379748848
hs5	60453536	60458301	SMIM15	-	H. sapiens	942	0.00108239612729599
hsX	149934810	150067289	CD99L2	-	H. sapiens	943	0.0010816787862149
hsY	16634518	16957530	NLGN4Y	+	H. sapiens	944	0.00108105893300137
hs7	111846643	111983151	ZNF277	+	H. sapiens	945	0.00107961397721579
hs19	37803739	37860267	HKR1	+	H. sapiens	946	0.00107928728856554
hs7	124462440	124570037	POT1	-	H. sapiens	947	0.00107902563757589
hs3	44956749	45017677	ZDHHC3	-	H. sapiens	948	0.00107858974662334
hs2	189156396	189460653	GULP1	+	H. sapiens	949	0.00107728550078767
hs1	201951500	201975275	RNPEP	+	H. sapiens	950	0.00107620121557883
hs19	39881943	39891277	MED29	+	H. sapiens	951	0.0010752177990041
hs8	141667999	142012315	PTK2	-	H. sapiens	952	0.00107499605480066
hs17	80008567	80015346	GPS1	+	H. sapiens	953	0.00107384703942837
hs8	97273943	97349223	PTDSS1	+	H. sapiens	954	0.0010729152750697
hs7	75931861	75933612	HSPB1	+	H. sapiens	955	0.00107212017505021
hs7	134777115	134855547	C7orf49	-	H. sapiens	956	0.00107161419588819
hs2	25600067	25896503	DTNB	-	H. sapiens	957	0.00106993504433883
hs1	40420802	40435638	MFSD2A	+	H. sapiens	958	0.00106981654624316
hs16	6069095	7763340	RBFOX1	+	H. sapiens	959	0.00106934610078424
hs11	66045661	66052772	CNIH2	+	H. sapiens	960	0.00106924967351829
hs7	99746530	99753567	LAMTOR4	+	H. sapiens	961	0.001068839381275
hs5	137890571	137911133	HSPA9	-	H. sapiens	962	0.0010684787012083
hs2	74425689	74444692	MTHFD2	+	H. sapiens	963	0.00106843853931449
hs14	50779044	50802276	ATP5S	+	H. sapiens	964	0.00106715658758427
hs14	23415437	23426370	HAUS4	-	H. sapiens	965	0.00106569280345925
hs20	36322408	36500531	CTNNBL1	+	H. sapiens	966	0.00106370759966601
hs19	53569859	53606689	ZNF160	-	H. sapiens	967	0.00106263314069865
hs8	142402093	142441620	PTP4A3	+	H. sapiens	968	0.001061698135158
hs12	44902058	45315631	NELL2	-	H. sapiens	969	0.00106150382216286
hs5	196986	218330	CCDC127	-	H. sapiens	970	0.00106087998673032
hs14	31915242	31926716	DTD2	-	H. sapiens	971	0.00105918624266965
hs11	67056018	67069956	ANKRD13D	+	H. sapiens	972	0.00105897890883133
hs2	122484521	122494499	NIFK	-	H. sapiens	973	0.00105688194228259
hs3	99979844	100044095	TBC1D23	+	H. sapiens	974	0.00105629761954462
hs22	24236191	24237414	MIF	+	H. sapiens	975	0.00105559292128965
hs16	834974	838397	RPUSD1	-	H. sapiens	976	0.00105553877219611
hs6	126068810	126082415	HEY2	+	H. sapiens	977	0.00105478019899585
hs6	111981535	112194655	FYN	-	H. sapiens	978	0.00105452921674931
hs11	62432781	62435968	METTL12	+	H. sapiens	979	0.00105427483786424
hs6	117639374	117923691	GOPC	-	H. sapiens	980	0.00105417710723321
hsMT	9207	9990	MT-CO3	+	H. sapiens	981	0.00105256770914142
hs14	77801364	77843452	TMED8	-	H. sapiens	982	0.00105149248671643
hs6	42068856	42110357	C6orf132	-	H. sapiens	983	0.00104897022151229
hs6	108362613	108487058	OSTM1	-	H. sapiens	984	0.0010479594888958
hs12	120899471	120907596	SRSF9	-	H. sapiens	985	0.00104701298158627
hs17	21187984	21218552	MAP2K3	+	H. sapiens	986	0.00104546896583224
hs3	49158547	49170551	LAMB2	-	H. sapiens	987	0.00104456495498206
hs1	204391756	204463852	PIK3C2B	-	H. sapiens	988	0.00104447477175418
hs19	51848423	51869672	ETFB	-	H. sapiens	989	0.00104350128467323
hs17	1963133	2207065	SMG6	-	H. sapiens	990	0.00104222214945271
hs3	52937588	53080766	SFMBT1	-	H. sapiens	991	0.00104213669632525
hs20	39657458	39753127	TOP1	+	H. sapiens	992	0.00104152895672305
hs5	71616194	71656052	PTCD2	+	H. sapiens	993	0.00104130396822133
hs9	133569108	133580248	EXOSC2	+	H. sapiens	994	0.00104098293357535
hs1	32799433	32801980	MARCKSL1	-	H. sapiens	995	0.00104020167253371
hs7	44866390	44887682	H2AFV	-	H. sapiens	996	0.00103858218415875
hs3	71003844	71633140	FOXP1	-	H. sapiens	997	0.00103604364721777
hs16	8882680	8943188	PMM2	+	H. sapiens	998	0.00103601455850932
hs11	9160372	9286937	DENND5A	-	H. sapiens	999	0.00103524809195299
hs6	108616098	108847999	LACE1	+	H. sapiens	1000	0.00103494086625466
hs1	31769842	31837783	ZCCHC17	+	H. sapiens	1001	0.00103330071387808
hs17	28705923	28797007	CPD	+	H. sapiens	1002	0.00103250022970613
hs9	114423615	114432526	GNG10	+	H. sapiens	1003	0.0010312974933393
hs15	90931450	91045475	IQGAP1	+	H. sapiens	1004	0.00103088929244177
hs5	1798500	1801480	MRPL36	-	H. sapiens	1005	0.00103084679290577
hs6	151685252	151712683	ZBTB2	-	H. sapiens	1006	0.0010293451883866
hs8	67540722	67579452	VCPIP1	-	H. sapiens	1007	0.00102866556764947
hs22	50247490	50283726	ZBED4	+	H. sapiens	1008	0.00102817531380606
hs22	39257455	39268319	CBX6	-	H. sapiens	1009	0.00102801695894639
hs2	55463731	55496483	MTIF2	-	H. sapiens	1010	0.00102740116680977
hs10	75910960	76469061	ADK	+	H. sapiens	1011	0.00102621826428928
hs18	9136226	9285983	ANKRD12	+	H. sapiens	1012	0.001025795923001
hs1	174979925	174992561	MRPS14	-	H. sapiens	1013	0.0010255835651044
hs19	12754645	12759211	CTD-2192J16.22	-	H. sapiens	1014	0.00102541822452773
hs20	32294512	32308125	PXMP4	-	H. sapiens	1015	0.00102425028955133
hs7	30634297	30673649	GARS	+	H. sapiens	1016	0.00102419236121165
hs20	5080486	5093749	TMEM230	-	H. sapiens	1017	0.00102395324594007
hs3	132136370	132257876	DNAJC13	+	H. sapiens	1018	0.00102345546575133
hs17	27030215	27038872	PROCA1	-	H. sapiens	1019	0.00101821366255528
hs2	15307032	15701454	NBAS	-	H. sapiens	1020	0.0010181155482426
hs12	26490342	26986131	ITPR2	-	H. sapiens	1021	0.00101752593965243
hs1	40538379	40563375	PPT1	-	H. sapiens	1022	0.00101729618712265
hs16	19513015	19533467	GDE1	-	H. sapiens	1023	0.00101650271429732
hs4	74702214	74714781	CXCL6	+	H. sapiens	1024	0.00101604495801177
hs6	17615269	17706656	NUP153	-	H. sapiens	1025	0.00101585366635226
hs22	22108789	22221970	MAPK1	-	H. sapiens	1026	0.00101572460979382
hs2	69871557	70053596	ANXA4	+	H. sapiens	1027	0.00101462283198717
hs5	141371314	141392606	GNPDA1	-	H. sapiens	1028	0.00101393157288721
hs19	34895289	34917073	PDCD2L	+	H. sapiens	1029	0.00101357068780139
hs3	48488114	48507115	ATRIP	+	H. sapiens	1030	0.00101303795843455
hsX	12809474	12842341	PRPS2	+	H. sapiens	1031	0.00101100970299128
hsX	1710486	1721407	AKAP17A	+	H. sapiens	1032	0.00101085161670422
hs12	120427673	120532298	CCDC64	+	H. sapiens	1033	0.00101080445140522
hs8	124054208	124164393	TBC1D31	+	H. sapiens	1034	0.00100965466376279
hs17	80572438	80606429	WDR45B	-	H. sapiens	1035	0.00100957923559186
hs4	79472673	79531597	ANXA3	+	H. sapiens	1036	0.00100940402142302
hs19	55464498	55512510	NLRP2	+	H. sapiens	1037	0.00100886104118514
hs2	9613787	9636672	IAH1	+	H. sapiens	1038	0.00100801705442599
hs16	19714902	19729557	KNOP1	-	H. sapiens	1039	0.00100698463147098
hs8	41119481	41167016	SFRP1	-	H. sapiens	1040	0.00100668903804413
hs21	37442239	37445464	CBR1	+	H. sapiens	1041	0.00100608805243318
hs19	55583388	55599291	EPS8L1	+	H. sapiens	1042	0.00100602263737049
hs14	23033805	23058175	DAD1	-	H. sapiens	1043	0.00100425919640768
hs1	54411750	54433841	LRRC42	+	H. sapiens	1044	0.00100263120932287
hs2	153574407	153617767	ARL6IP6	+	H. sapiens	1045	0.00100198942377283
hs6	160090089	160183561	SOD2	-	H. sapiens	1046	0.00100177844181959
hs11	62104920	62160882	ASRGL1	+	H. sapiens	1047	0.00100142122303681
hs3	85008132	86123579	CADM2	+	H. sapiens	1048	0.00100074685664375
hs16	4746513	4784379	ANKS3	-	H. sapiens	1049	0.0010002365956987
hs9	124101355	124132531	STOM	-	H. sapiens	1050	0.00100010089883984
hs3	46556913	46621589	LRRC2	-	H. sapiens	1051	0.00099987552134384
hs9	131707809	131709898	DOLK	-	H. sapiens	1052	0.000998615513788548
hs20	33703167	33865928	EDEM2	-	H. sapiens	1053	0.000996250127017761
hs15	34376218	34394149	EMC7	-	H. sapiens	1054	0.00099578350477314
hs19	8367011	8373240	CD320	-	H. sapiens	1055	0.00099547251532861
hs19	5891287	5904017	NDUFA11	-	H. sapiens	1056	0.000992777495546715
hs7	21940518	21985702	CDCA7L	-	H. sapiens	1057	0.000991095613483428
hs4	89178772	89205921	PPM1K	-	H. sapiens	1058	0.000991012986205075
hs19	7459999	7537363	ARHGEF18	+	H. sapiens	1059	0.000990833705178051
hs16	58553855	58663790	CNOT1	-	H. sapiens	1060	0.0009900553626222
hs12	67663061	67713731	CAND1	+	H. sapiens	1061	0.000989089303109258
hs19	8920380	8943004	ZNF558	-	H. sapiens	1062	0.000988834740859534
hs6	88224096	88299721	RARS2	-	H. sapiens	1063	0.000988551935670157
hs6	166822852	167319939	RPS6KA2	-	H. sapiens	1064	0.000987806076250486
hs15	44580927	44707956	CASC4	+	H. sapiens	1065	0.000987249349330699
hs18	670324	712676	ENOSF1	-	H. sapiens	1066	0.00098697447016638
hs3	45596886	45727830	LIMD1	+	H. sapiens	1067	0.000986972518366325
hs9	134735494	134955295	MED27	-	H. sapiens	1068	0.000984497339523327
hs2	219575568	219620139	TTLL4	+	H. sapiens	1069	0.000983147399032935
hs1	92145902	92371892	TGFBR3	-	H. sapiens	1070	0.000983037057445291
hs19	52693292	52730687	PPP2R1A	+	H. sapiens	1071	0.000982776276332475
hs21	37507210	37518864	CBR3	+	H. sapiens	1072	0.000981897440143875
hs15	44069285	44094787	SERF2	+	H. sapiens	1073	0.000981582193572139
hs7	128379346	128411861	CALU	+	H. sapiens	1074	0.000980356645365554
hs16	15153879	15188174	RRN3	-	H. sapiens	1075	0.000979529576015215
hs3	170582664	170588272	RPL22L1	-	H. sapiens	1076	0.000979461009335658
hs17	42088556	42101314	TMEM101	-	H. sapiens	1077	0.000977599305283738
hs11	57295936	57298276	TIMM10	-	H. sapiens	1078	0.000977311502577516
hs17	27206353	27224697	FLOT2	-	H. sapiens	1079	0.000977110322082697
hs5	108670410	108745695	PJA2	-	H. sapiens	1080	0.00097600644619722
hs10	102288829	102319755	HIF1AN	+	H. sapiens	1081	0.000975869774484828
hs8	59465483	59495419	SDCBP	+	H. sapiens	1082	0.000974726309425189
hs5	94799599	94890711	TTC37	-	H. sapiens	1083	0.000974260621688816
hs4	74979891	75168816	MTHFD2L	+	H. sapiens	1084	0.000973657884570378
hs8	42195972	42229326	POLB	+	H. sapiens	1085	0.000973565453704528
hs11	6496910	6502666	ARFIP2	-	H. sapiens	1086	0.000972892968590378
hs11	6469843	6495689	TRIM3	-	H. sapiens	1087	0.000972738629426262
hs4	140586922	140661899	MGST2	+	H. sapiens	1088	0.000971945474372737
hs9	104161155	104172942	ZNF189	+	H. sapiens	1089	0.000971729365940477
hs7	37723446	37991543	EPDR1	+	H. sapiens	1090	0.000971032251735449
hs11	67374323	67380006	NDUFV1	+	H. sapiens	1091	0.000971023523751557
hs4	78783674	78873944	MRPL1	+	H. sapiens	1092	0.000970583076909559
hs20	62152077	62153559	PPDPF	+	H. sapiens	1093	0.000969444504709482
hs11	12695969	12966298	TEAD1	+	H. sapiens	1094	0.000968209642288831
hs4	6709428	6711607	MRFAP1L1	-	H. sapiens	1095	0.000967461774590839
hs6	111303218	111349466	RPF2	+	H. sapiens	1096	0.000966932662097908
hs13	48627459	48669267	MED4	-	H. sapiens	1097	0.000966097384751063
hs19	8575462	8579048	ZNF414	-	H. sapiens	1098	0.000965888143195648
hs7	150904923	150924316	ABCF2	-	H. sapiens	1099	0.000964672481693296
hs19	7580178	7585912	ZNF358	+	H. sapiens	1100	0.000964469335024698
hs19	45992035	46005768	PPM1N	+	H. sapiens	1101	0.000963766076285677
hs14	74960423	74963809	ISCA2	+	H. sapiens	1102	0.000963743757643076
hs16	90014333	90034468	DEF8	+	H. sapiens	1103	0.000962352821642698
hs19	38795753	38807913	YIF1B	-	H. sapiens	1104	0.000961894995755053
hs1	2439972	2458039	PANK4	-	H. sapiens	1105	0.00096183570164976
hsX	53401070	53449677	SMC1A	-	H. sapiens	1106	0.000961125390929407
hs11	3848208	3862213	RHOG	-	H. sapiens	1107	0.000960529737846327
hs6	31825436	31830683	NEU1	-	H. sapiens	1108	0.000960003986643976
hs19	2230002	2237703	PLEKHJ1	-	H. sapiens	1109	0.000959511143633685
hs11	62392298	62414104	GANAB	-	H. sapiens	1110	0.000958820763229506
hs7	73248920	73256865	WBSCR27	-	H. sapiens	1111	0.000958358064822029
hs11	64494383	64512928	RASGRP2	-	H. sapiens	1112	0.000956817090961959
hs13	31710762	31736525	HSPH1	-	H. sapiens	1113	0.000954872688613939
hs8	26240414	26363152	BNIP3L	+	H. sapiens	1114	0.000954806188052437
hs19	41768401	41813503	HNRNPUL1	+	H. sapiens	1115	0.000954593520783753
hsX	131157293	131209971	MST4	+	H. sapiens	1116	0.000954477008110688
hs9	114287439	114340124	ZNF483	+	H. sapiens	1117	0.000954071366647824
hs10	12237964	12292588	CDC123	+	H. sapiens	1118	0.000953729029025685
hs4	56262124	56319564	TMEM165	+	H. sapiens	1119	0.000952794685808778
hs20	57264187	57294294	NPEPL1	+	H. sapiens	1120	0.000952472523554793
hs1	112938803	113006078	CTTNBP2NL	+	H. sapiens	1121	0.000952096638126343
hs9	95375466	95432547	IPPK	-	H. sapiens	1122	0.000951680745924999
hs3	132757235	133116636	TMEM108	+	H. sapiens	1123	0.000951039327198089
hs2	86371055	86422893	IMMT	-	H. sapiens	1124	0.000950838754857464
hs12	104323885	104347423	HSP90B1	+	H. sapiens	1125	0.000950077807077232
hs16	1821891	1823156	MRPS34	-	H. sapiens	1126	0.000950031152317732
hsMT	14149	14673	MT-ND6	-	H. sapiens	1127	0.000949123096665172
hs19	2425622	2427892	TIMM13	-	H. sapiens	1128	0.000949071857455408
hs3	182971032	183016292	B3GNT5	+	H. sapiens	1129	0.000948889301237599
hs5	79703832	79775169	ZFYVE16	+	H. sapiens	1130	0.000948566483604751
hs19	45910591	45982086	ERCC1	-	H. sapiens	1131	0.000947490893176473
hs7	2273866	2281840	FTSJ2	-	H. sapiens	1132	0.000946782650490641
hs3	148709128	148745419	GYG1	+	H. sapiens	1133	0.000946024956716918
hsX	47092089	47107727	USP11	+	H. sapiens	1134	0.000945938982332528
hs8	23699428	23712320	STC1	-	H. sapiens	1135	0.000945927265520008
hs15	64657193	64679886	KIAA0101	-	H. sapiens	1136	0.000944696070468876
hs12	111798455	111806925	FAM109A	-	H. sapiens	1137	0.000944600607005519
hs5	80256491	80525975	RASGRF2	+	H. sapiens	1138	0.00094455928544579
hs10	127524906	127585005	DHX32	-	H. sapiens	1139	0.000944476274696626
hs14	104029299	104073860	APOPT1	+	H. sapiens	1140	0.000943785844789269
hs9	35814448	35854844	TMEM8B	+	H. sapiens	1141	0.000943506570972863
hs9	93564069	93660831	SYK	+	H. sapiens	1142	0.00094331263807057
hs11	126225535	126310239	ST3GAL4	+	H. sapiens	1143	0.000942923950992824
hs5	151040657	151066726	SPARC	-	H. sapiens	1144	0.000942673987554321
hs6	27215480	27224403	PRSS16	+	H. sapiens	1145	0.000941349874307384
hs2	74753772	74757066	AUP1	-	H. sapiens	1146	0.000941084336668507
hs22	31031639	31065003	SLC35E4	+	H. sapiens	1147	0.00094063721476112
hs1	152004982	152020383	S100A11	-	H. sapiens	1148	0.000940442747094483
hs11	133778459	133826880	IGSF9B	-	H. sapiens	1149	0.000940157713412826
hs16	81478775	81745367	CMIP	+	H. sapiens	1150	0.000939355001803088
hs3	52568029	52613253	SMIM4	+	H. sapiens	1151	0.000937831468941663
hs19	39923847	39926588	RPS16	-	H. sapiens	1152	0.000935709515252792
hs5	175874629	175937075	FAF2	+	H. sapiens	1153	0.000935310396025457
hs13	32889611	32973805	BRCA2	+	H. sapiens	1154	0.000934933028085339
hs16	30087299	30096698	PPP4C	+	H. sapiens	1155	0.000934786119862085
hs1	202102532	202113869	ARL8A	-	H. sapiens	1156	0.00093362238028738
hs10	81142081	81205383	ZCCHC24	-	H. sapiens	1157	0.000933553959747924
hs1	207627575	207663240	CR2	+	H. sapiens	1158	0.00093352250758505
hs12	111471828	111788358	CUX2	+	H. sapiens	1159	0.000933349281362017
hs2	61108656	61158745	REL	+	H. sapiens	1160	0.000933108091986434
hs12	95867296	95909615	METAP2	+	H. sapiens	1161	0.000932261319624539
hs6	89790470	89794879	PNRC1	+	H. sapiens	1162	0.000931402484674826
hs1	65886270	65901690	LEPROT	+	H. sapiens	1163	0.000931228267582407
hs10	135043778	135045062	UTF1	+	H. sapiens	1164	0.000930890864857425
hs16	68344877	68392466	PRMT7	+	H. sapiens	1165	0.000930786710299336
hs12	861759	1020618	WNK1	+	H. sapiens	1166	0.000930730841556371
hs5	114602885	114632528	CCDC112	-	H. sapiens	1167	0.000929463315607726
hs5	167718656	167899308	WWC1	+	H. sapiens	1168	0.000928927706681404
hs1	153507075	153508720	S100A6	-	H. sapiens	1169	0.000928915544043951
hs11	57520715	57587018	CTNND1	+	H. sapiens	1170	0.00092890233808629
hs17	2308856	2415185	METTL16	-	H. sapiens	1171	0.000928500235865992
hs19	49999622	50002946	RPS11	+	H. sapiens	1172	0.000927291952726672
hs1	213224589	213448116	RPS6KC1	+	H. sapiens	1173	0.000925963776377992
hs8	143530791	143626370	BAI1	+	H. sapiens	1174	0.000925695702589713
hs4	129190397	129209984	PGRMC2	-	H. sapiens	1175	0.000925674729240655
hs5	180681417	180688119	TRIM52	-	H. sapiens	1176	0.000925584551891845
hs1	206643791	206670223	IKBKE	+	H. sapiens	1177	0.000924759368081673
hs1	100598706	100616053	TRMT13	+	H. sapiens	1178	0.000923741641703613
hs12	54762917	54785082	ZNF385A	-	H. sapiens	1179	0.00092336688167638
hs19	17513748	17516457	BST2	-	H. sapiens	1180	0.000923307092263292
hs1	8412457	8877702	RERE	-	H. sapiens	1181	0.000923289035243635
hs12	49223547	49246625	DDX23	-	H. sapiens	1182	0.000922280180337132
hs10	75757872	75879918	VCL	+	H. sapiens	1183	0.000921675310685988
hs19	18668572	18680197	KXD1	+	H. sapiens	1184	0.000920930743319226
hs1	193065598	193075244	GLRX2	-	H. sapiens	1185	0.000920539869088577
hs17	7494548	7518189	FXR2	-	H. sapiens	1186	0.00092050424693535
hs21	47720095	47743789	C21orf58	-	H. sapiens	1187	0.000919866185943197
hs7	54819943	54827667	SEC61G	-	H. sapiens	1188	0.000919819451180803
hs10	71812552	71872036	H2AFY2	+	H. sapiens	1189	0.000919772602013147
hs14	21989232	22005350	SALL2	-	H. sapiens	1190	0.000919555555890517
hs12	106751436	106903976	POLR3B	+	H. sapiens	1191	0.000919441293310452
hs11	112097088	112140678	PTS	+	H. sapiens	1192	0.000919380919598867
hs7	123177051	123198309	NDUFA5	-	H. sapiens	1193	0.000918127735002439
hs20	814358	838106	FAM110A	+	H. sapiens	1194	0.000917884758263821
hs14	80943330	81425861	CEP128	-	H. sapiens	1195	0.00091754548277645
hs6	52842751	52860176	GSTA4	-	H. sapiens	1196	0.000917163946863919
hs2	11674242	11782914	GREB1	+	H. sapiens	1197	0.000917044065814943
hsX	100663283	100669121	HNRNPH2	+	H. sapiens	1198	0.000914115664447657
hs19	38226734	38307940	ZNF573	-	H. sapiens	1199	0.000912958339742809
hs5	133307606	133340824	VDAC1	-	H. sapiens	1200	0.000912342701188784
hs19	58739960	58788815	ZNF544	+	H. sapiens	1201	0.000911021761450415
hs15	89420519	89438857	HAPLN3	-	H. sapiens	1202	0.000910820011559621
hs20	31407699	31438211	MAPRE1	+	H. sapiens	1203	0.00091054413732139
hs17	53029263	53046146	COX11	-	H. sapiens	1204	0.000907961862062434
hs3	36868311	36986548	TRANK1	-	H. sapiens	1205	0.000907875312985862
hs11	118271869	118302211	ATP5L	+	H. sapiens	1206	0.000907721141689244
hs7	75471920	75518244	RHBDD2	+	H. sapiens	1207	0.000906466739286182
hs2	64681103	64688515	LGALSL	+	H. sapiens	1208	0.000906012951213064
hs11	45907202	45928016	MAPK8IP1	+	H. sapiens	1209	0.000905893417955328
hs3	40498783	40503861	RPL14	+	H. sapiens	1210	0.000905853866231876
hs4	153857504	153900848	FHDC1	+	H. sapiens	1211	0.000905186190390705
hs16	67906926	67918406	EDC4	+	H. sapiens	1212	0.000904760294777152
hs20	30102231	30157370	HM13	+	H. sapiens	1213	0.000904631181835702
hs7	16793160	16824161	TSPAN13	+	H. sapiens	1214	0.000901230616803028
hs5	81569177	81574396	RPS23	-	H. sapiens	1215	0.000900540556984741
hs14	21677295	21737653	HNRNPC	-	H. sapiens	1216	0.000900015719352609
hs15	72406599	72433311	SENP8	+	H. sapiens	1217	0.000899641279284991
hs10	34398488	35104253	PARD3	-	H. sapiens	1218	0.000897569140159815
hs19	8130286	8214730	FBN3	-	H. sapiens	1219	0.000897056369401628
hs2	132905164	133015542	ANKRD30BL	-	H. sapiens	1220	0.000897015059126205
hs4	178351924	178363657	AGA	-	H. sapiens	1221	0.000897000922448044
hs8	48920960	48977268	UBE2V2	+	H. sapiens	1222	0.000896903507318747
hs5	36876861	37066515	NIPBL	+	H. sapiens	1223	0.00089668003579102
hs20	34679426	34820721	EPB41L1	+	H. sapiens	1224	0.000896489029946324
hs9	103189438	103213511	MSANTD3	+	H. sapiens	1225	0.000896329191666823
hs17	33333009	33416338	RFFL	-	H. sapiens	1226	0.000896085440565519
hs12	56510370	56511727	RPL41	+	H. sapiens	1227	0.000895342029447743
hs3	53901093	53916229	ACTR8	-	H. sapiens	1228	0.000895097797536715
hs20	55043647	55093943	RTFDC1	+	H. sapiens	1229	0.000894085763891939
hs3	196195654	196230639	RNF168	-	H. sapiens	1230	0.000893885270879413
hs13	29233241	29253062	POMP	+	H. sapiens	1231	0.000893677934212911
hs16	67596310	67673086	CTCF	+	H. sapiens	1232	0.000893590352731621
hs10	121410882	121437331	BAG3	+	H. sapiens	1233	0.000892581535609116
hs11	114310108	114321001	REXO2	+	H. sapiens	1234	0.000892553003756347
hs19	38734675	38783254	SPINT2	+	H. sapiens	1235	0.000892373521394485
hs1	92974253	93257961	EVI5	-	H. sapiens	1236	0.000892103747011097
hs2	39024871	39103075	DHX57	-	H. sapiens	1237	0.000891645729473423
hs4	100467866	100485189	TRMT10A	-	H. sapiens	1238	0.00089137133825945
hs14	50234326	50249909	KLHDC2	+	H. sapiens	1239	0.000891045773804944
hs12	123636867	123728561	MPHOSPH9	-	H. sapiens	1240	0.000890532147128864
hs22	46726772	46753237	TRMU	+	H. sapiens	1241	0.000890280202977878
hs1	162760492	162782607	HSD17B7	+	H. sapiens	1242	0.000890195115403336
hs13	53191605	53217919	HNRNPA1L2	+	H. sapiens	1243	0.000889002325421884
hs20	39314488	39317880	MAFB	-	H. sapiens	1244	0.000888476654369974
hs19	37128094	37157755	ZNF461	-	H. sapiens	1245	0.000888278856644553
hs17	4613784	4624794	ARRB2	+	H. sapiens	1246	0.000887388873491046
hs15	64448011	64455404	PPIB	-	H. sapiens	1247	0.000887146851899723
hs12	125671382	126146917	TMEM132B	+	H. sapiens	1248	0.000887037748739328
hs1	62901968	62917475	USP1	+	H. sapiens	1249	0.000886553649377397
hs11	130274820	130298888	ADAMTS8	-	H. sapiens	1250	0.000885803149439091
hs4	17616254	17635728	MED28	+	H. sapiens	1251	0.000885796679102602
hs8	19674651	19709594	INTS10	+	H. sapiens	1252	0.000885431184769137
hs11	82904781	82971736	ANKRD42	+	H. sapiens	1253	0.000885091084715572
hs17	45600308	45700642	NPEPPS	+	H. sapiens	1254	0.000884519545173434
hs17	7093209	7123021	DLG4	-	H. sapiens	1255	0.000883730089760948
hs11	6642556	6677085	DCHS1	-	H. sapiens	1256	0.000883242281915386
hs1	26145131	26159432	MTFR1L	+	H. sapiens	1257	0.000883170878784423
hs16	89803957	89883065	FANCA	-	H. sapiens	1258	0.000882897364724133
hs1	53711217	53793742	LRP8	-	H. sapiens	1259	0.000882593447035229
hs16	48390275	48482313	SIAH1	-	H. sapiens	1260	0.000882313543147717
hs18	77439801	77514510	CTDP1	+	H. sapiens	1261	0.000882091731461143
hs1	23832922	23857712	E2F2	-	H. sapiens	1262	0.000881581297272893
hs3	49199968	49203754	CCDC71	-	H. sapiens	1263	0.000881421395041992
hs2	9563697	9613230	CPSF3	+	H. sapiens	1264	0.000881382109243489
hs19	6361463	6368919	CLPP	+	H. sapiens	1265	0.000881138334833387
hs19	36426260	36436669	LRFN3	+	H. sapiens	1266	0.000881032859967323
hs9	17134980	17503921	CNTLN	+	H. sapiens	1267	0.000880978517020514
hs14	103058998	103196913	RCOR1	+	H. sapiens	1268	0.000880578319644831
hs14	23790498	23795394	PABPN1	+	H. sapiens	1269	0.000879769371310291
hs2	101869264	101886778	CNOT11	+	H. sapiens	1270	0.000879688982867832
hs6	76001575	76203454	FILIP1	-	H. sapiens	1271	0.000879217668579568
hs1	78354198	78409580	NEXN	+	H. sapiens	1272	0.000879137041988831
hs15	40509629	40569688	PAK6	+	H. sapiens	1273	0.000878398837667493
hs14	93389425	93401638	CHGA	+	H. sapiens	1274	0.000878176744969261
hsX	154299695	154351349	BRCC3	+	H. sapiens	1275	0.000876879042576162
hs14	102547075	102606036	HSP90AA1	-	H. sapiens	1276	0.000876080111464228
hsX	153067621	153096020	PDZD4	-	H. sapiens	1277	0.000875322544151902
hs1	109822178	109825808	PSRC1	-	H. sapiens	1278	0.000875094028151224
hs4	74846794	74847841	PF4	-	H. sapiens	1279	0.000874959488232463
hs10	89622870	89731687	PTEN	+	H. sapiens	1280	0.000874621260990249
hs14	34901995	34931562	SPTSSA	-	H. sapiens	1281	0.000874475868533175
hs15	41679551	41694717	NDUFAF1	-	H. sapiens	1282	0.000873891872151811
hs12	57522276	57607134	LRP1	+	H. sapiens	1283	0.000873225616314421
hsX	153991031	154005964	DKC1	+	H. sapiens	1284	0.00087307091330624
hs11	69513000	69519410	FGF19	-	H. sapiens	1285	0.000872687125521576
hsX	77320685	77384793	PGK1	+	H. sapiens	1286	0.000871665404572064
hs1	43124096	43142429	PPIH	+	H. sapiens	1287	0.00087146854377862
hs17	36890150	36906070	PCGF2	-	H. sapiens	1288	0.000870206704523202
hs15	69070874	69113236	ANP32A	-	H. sapiens	1289	0.000869893893653439
hs13	37583449	37633850	SUPT20H	-	H. sapiens	1290	0.000869735944918237
hs1	24069645	24088549	TCEB3	+	H. sapiens	1291	0.000869255981515771
hs17	21142183	21156722	C17orf103	-	H. sapiens	1292	0.000868826037603965
hs2	210288782	210598842	MAP2	+	H. sapiens	1293	0.000868552563898284
hs19	41698954	41713444	CYP2S1	+	H. sapiens	1294	0.000866244825542761
hs17	75276651	75496678	SEPT9	+	H. sapiens	1295	0.000865822447087217
hs17	79780287	79791178	FAM195B	-	H. sapiens	1296	0.000865599425731389
hs7	100169855	100183776	LRCH4	-	H. sapiens	1297	0.000865409238361536
hs7	36893961	37488852	ELMO1	-	H. sapiens	1298	0.000865281130535078
hs3	12194551	12200851	TIMP4	-	H. sapiens	1299	0.000864993438746575
hs19	7933605	7939326	CTD-3193O13.9	-	H. sapiens	1300	0.000864652173753977
hs14	58466453	58764857	C14orf37	-	H. sapiens	1301	0.000864394029231552
hs16	2009509	2011976	NDUFB10	+	H. sapiens	1302	0.000864386432215869
hs6	21593972	21598847	SOX4	+	H. sapiens	1303	0.000863173151375296
hs16	75572015	75590184	TMEM231	-	H. sapiens	1304	0.000861974213117289
hs10	24872538	25012597	ARHGAP21	-	H. sapiens	1305	0.000861818068322973
hs3	69103881	69129559	UBA3	-	H. sapiens	1306	0.000861717663072525
hs1	36789335	36794822	RP11-268J15.5	+	H. sapiens	1307	0.000861579638421484
hs15	91498100	91506349	RCCD1	+	H. sapiens	1308	0.000861159905868325
hs2	61244360	61279125	PEX13	+	H. sapiens	1309	0.000861115537152068
hs2	97202480	97218375	ARID5A	+	H. sapiens	1310	0.000860963167200968
hs1	168148171	168169950	TIPRL	+	H. sapiens	1311	0.000860494763082364
hs6	90036344	90062567	UBE2J1	-	H. sapiens	1312	0.000860160880753025
hs7	128594948	128695198	TNPO3	-	H. sapiens	1313	0.000859242094223611
hs2	227700297	227863931	RHBDD1	+	H. sapiens	1314	0.000858840987500775
hs15	64457716	64648442	CSNK1G1	-	H. sapiens	1315	0.000858701019565422
hs2	225334867	225450110	CUL3	-	H. sapiens	1316	0.000858463392866882
hs11	46354455	46402104	DGKZ	+	H. sapiens	1317	0.000856603468544104
hs5	74807581	74896969	POLK	+	H. sapiens	1318	0.000855535144795194
hs5	43289497	43313614	HMGCS1	-	H. sapiens	1319	0.000855514418351522
hs6	63921351	63922929	FKBP1C	+	H. sapiens	1320	0.000854969703051989
hs2	73114489	73119287	SPR	+	H. sapiens	1321	0.000854263760599938
hs12	16701307	16763528	LMO3	-	H. sapiens	1322	0.000853197333472555
hs9	131102925	131123749	SLC27A4	+	H. sapiens	1323	0.000852330672910018
hs1	8064464	8086368	ERRFI1	-	H. sapiens	1324	0.000851847169887621
hs5	31639517	32111037	PDZD2	+	H. sapiens	1325	0.000851700843496395
hs6	34845555	34855866	TAF11	-	H. sapiens	1326	0.000850674343071289
hs10	131265448	131566271	MGMT	+	H. sapiens	1327	0.000849973330993681
hs12	119419300	119600856	SRRM4	+	H. sapiens	1328	0.000849619524887824
hs1	10270863	10441661	KIF1B	+	H. sapiens	1329	0.000849024976803725
hs6	7541808	7586950	DSP	+	H. sapiens	1330	0.00084876048622351
hs12	117348761	117468953	FBXW8	+	H. sapiens	1331	0.000848244227061312
hs22	19163095	19166343	SLC25A1	-	H. sapiens	1332	0.000847611726703557
hs12	58003963	58013162	ARHGEF25	+	H. sapiens	1333	0.000846824302685456
hs2	220492049	220506702	SLC4A3	+	H. sapiens	1334	0.000846779176020496
hs5	109025067	109205326	MAN2A1	+	H. sapiens	1335	0.000846484702190065
hs2	70508494	70520903	SNRPG	-	H. sapiens	1336	0.00084528167782616
hs11	126173647	126215644	DCPS	+	H. sapiens	1337	0.000845070474642995
hs1	10092890	10241297	UBE4B	+	H. sapiens	1338	0.000844778098522014
hs2	86333305	86369280	PTCD3	+	H. sapiens	1339	0.000844770912661885
hs3	50648951	50686720	MAPKAPK3	+	H. sapiens	1340	0.000844232395991407
hsX	135295381	135338641	MAP7D3	-	H. sapiens	1341	0.000844170035692704
hs8	98881068	99048944	MATN2	+	H. sapiens	1342	0.000843884046210053
hs3	43328004	43466256	SNRK	+	H. sapiens	1343	0.000843743503199712
hs12	50478755	50494495	SMARCD1	+	H. sapiens	1344	0.00084308125395216
hs16	69740899	69760854	NQO1	-	H. sapiens	1345	0.000842624211702336
hs19	56165512	56186081	U2AF2	+	H. sapiens	1346	0.000842042666146514
hs6	32627244	32636160	HLA-DQB1	-	H. sapiens	1347	0.000839315429993492
hs7	152456834	152552463	ACTR3B	+	H. sapiens	1348	0.000838999003964891
hs6	122720691	122754264	HSF2	+	H. sapiens	1349	0.00083835480052441
hs12	122150658	122220907	TMEM120B	+	H. sapiens	1350	0.000838042561235541
hs12	56214744	56224608	DNAJC14	-	H. sapiens	1351	0.000838029102783189
hs20	44563267	44576662	PCIF1	+	H. sapiens	1352	0.000837285685698852
hs10	135207598	135234811	MTG1	+	H. sapiens	1353	0.000836831324118936
hs6	133135580	133138703	RPS12	+	H. sapiens	1354	0.000835742237903614
hs14	50043390	50065408	RPS29	-	H. sapiens	1355	0.000835356741623605
hs16	55423612	55540603	MMP2	+	H. sapiens	1356	0.000835261340942584
hs12	53662083	53687427	ESPL1	+	H. sapiens	1357	0.000835023309712302
hs6	86318053	86353510	SYNCRIP	-	H. sapiens	1358	0.000834366975544176
hsX	48911101	48927509	CCDC120	+	H. sapiens	1359	0.000833914104451994
hs14	105952654	105955284	CRIP1	+	H. sapiens	1360	0.000833680611634691
hs16	30362087	30366682	CD2BP2	-	H. sapiens	1361	0.000833365807029418
hs14	20811741	20826064	PARP2	+	H. sapiens	1362	0.000832897155884305
hs1	85015289	85040163	CTBS	-	H. sapiens	1363	0.000832690608071451
hs15	34158428	34331377	AVEN	-	H. sapiens	1364	0.000832567041254562
hs19	53611132	53636330	ZNF415	-	H. sapiens	1365	0.000831685097372969
hs10	105127724	105148822	TAF5	+	H. sapiens	1366	0.000830852515294578
hs9	80850978	80894606	CEP78	+	H. sapiens	1367	0.000830176457490395
hs1	19630459	19638640	AKR7A2	-	H. sapiens	1368	0.000830001563519644
hs2	197627756	197664449	GTF3C3	-	H. sapiens	1369	0.000829869569617281
hs13	107194021	107220512	ARGLU1	-	H. sapiens	1370	0.000828521413577032
hs2	42721709	42984087	MTA3	+	H. sapiens	1371	0.000828392373350084
hs8	97238148	97247862	UQCRB	-	H. sapiens	1372	0.000828009871815971
hs3	156977531	157251408	VEPH1	-	H. sapiens	1373	0.00082784494883581
hs12	113796371	113827203	PLBD2	+	H. sapiens	1374	0.000827400023017733
hs3	193853934	193856521	HES1	+	H. sapiens	1375	0.000827380323864424
hs11	32914724	33014862	QSER1	+	H. sapiens	1376	0.000827307039576675
hs3	132373290	132396941	UBA5	+	H. sapiens	1377	0.000827000585983173
hs12	107385142	107487607	CRY1	-	H. sapiens	1378	0.000826403258655239
hs19	49471382	49496567	GYS1	-	H. sapiens	1379	0.00082493380302695
hs15	100255902	100273766	LYSMD4	-	H. sapiens	1380	0.00082490880065389
hs12	8071826	8088871	SLC2A3	-	H. sapiens	1381	0.000824886821620963
hs20	54967427	54979518	CSTF1	+	H. sapiens	1382	0.000824841151569222
hs16	75262928	75301951	BCAR1	-	H. sapiens	1383	0.000824704106515584
hs14	75179847	75203394	FCF1	+	H. sapiens	1384	0.000824557229631817
hs16	2089816	2097867	NTHL1	-	H. sapiens	1385	0.000824216258522692
hs9	35658301	35661508	CCDC107	+	H. sapiens	1386	0.000824084085051191
hs15	40697686	40728146	IVD	+	H. sapiens	1387	0.000823782495503522
hs6	41748087	41757879	PRICKLE4	+	H. sapiens	1388	0.000823613317011085
hsX	102507923	102510131	TCEAL8	-	H. sapiens	1389	0.000822481076614978
hs12	56435637	56438116	RPS26	+	H. sapiens	1390	0.000822174894717587
hs22	38879445	38903665	DDX17	-	H. sapiens	1391	0.000821967448713545
hs15	75074398	75095539	CSK	+	H. sapiens	1392	0.000821706976019021
hs3	44803209	44914868	KIF15	+	H. sapiens	1393	0.000821383246216834
hs8	98656407	98740998	MTDH	+	H. sapiens	1394	0.000821256245776558
hs1	1550795	1565990	MIB2	+	H. sapiens	1395	0.00082054499581008
hs16	1413206	1464752	UNKL	-	H. sapiens	1396	0.000820103710319264
hs17	11924141	12047147	MAP2K4	+	H. sapiens	1397	0.000819823743491321
hs19	23487793	23578362	ZNF91	-	H. sapiens	1398	0.000819735131279753
hs10	94050920	94113721	MARCH5	+	H. sapiens	1399	0.000819031470926435
hs1	93645476	93744287	CCDC18	+	H. sapiens	1400	0.000818966802792476
hs1	52254863	52344477	NRD1	-	H. sapiens	1401	0.000818920846059834
hs17	3714460	3749545	C17orf85	-	H. sapiens	1402	0.000818856575450777
hs16	2821415	2827298	TCEB2	-	H. sapiens	1403	0.000818201952039188
hs15	64752941	64978264	ZNF609	+	H. sapiens	1404	0.000818048567332585
hs19	46030685	46105470	OPA3	-	H. sapiens	1405	0.00081791482526794
hs16	89710839	89724253	CHMP1A	-	H. sapiens	1406	0.000817440550992976
hs10	13480484	13570974	BEND7	-	H. sapiens	1407	0.000817016655268676
hs7	150929575	150935908	CHPF2	+	H. sapiens	1408	0.000816250540595753
hs19	12798867	12807457	FBXW9	-	H. sapiens	1409	0.000816051038074028
hs22	25348697	25593415	KIAA1671	+	H. sapiens	1410	0.000815582742135335
hs8	95938200	95961639	TP53INP1	-	H. sapiens	1411	0.000814714338042921
hs12	50370706	50426919	RACGAP1	-	H. sapiens	1412	0.000814535182736442
hs19	42734338	42746777	GSK3A	-	H. sapiens	1413	0.00081443601698028
hs1	145438469	145442635	TXNIP	+	H. sapiens	1414	0.000814380963163663
hs1	156024543	156028301	LAMTOR2	+	H. sapiens	1415	0.000814374469677803
hsX	2609220	2659350	CD99	+	H. sapiens	1416	0.000813857310402955
hs3	45016733	45077558	EXOSC7	+	H. sapiens	1417	0.000813437140992579
hsX	133594183	133654543	HPRT1	+	H. sapiens	1418	0.000813351804472395
hs11	61116217	61129771	CYB561A3	-	H. sapiens	1419	0.000812651363911177
hs19	17927321	17932383	INSL3	-	H. sapiens	1420	0.000812174000872412
hs8	33342268	33358778	MAK16	+	H. sapiens	1421	0.000812015108527131
hs2	37428755	37458856	CEBPZ	-	H. sapiens	1422	0.000811140109067243
hs19	9731967	9756572	C19orf82	+	H. sapiens	1423	0.000811036498145512
hs9	140445651	140447007	MRPL41	+	H. sapiens	1424	0.000810312622169462
hs12	49396057	49412980	PRKAG1	-	H. sapiens	1425	0.000810289983820489
hs18	33767482	33852120	MOCOS	+	H. sapiens	1426	0.000810259547881054
hs17	70117161	70122561	SOX9	+	H. sapiens	1427	0.000809780529349213
hs15	72491370	72524164	PKM	-	H. sapiens	1428	0.00080924207405253
hs4	1694527	1714282	SLBP	-	H. sapiens	1429	0.000809206458650125
hs12	105501102	105562912	KIAA1033	+	H. sapiens	1430	0.000809052228656126
hs17	27082996	27182250	FAM222B	-	H. sapiens	1431	0.000807388325429703
hs3	150264465	150302029	EIF2A	+	H. sapiens	1432	0.000807127325096024
hs9	125026882	125085743	MRRF	+	H. sapiens	1433	0.000806992972236631
hs11	118886422	118889401	RPS25	-	H. sapiens	1434	0.000805559661709809
hs22	50919985	50924869	ADM2	+	H. sapiens	1435	0.000805353505058615
hs19	19312225	19314233	NR2C2AP	-	H. sapiens	1436	0.000805058989214569
hs14	24583404	24594451	DCAF11	+	H. sapiens	1437	0.000804839513310562
hs9	132399171	132404444	ASB6	-	H. sapiens	1438	0.000804373278976422
hs9	130697378	130700763	DPM2	-	H. sapiens	1439	0.00080343734132704
hs1	44679127	44686353	DMAP1	+	H. sapiens	1440	0.000802968409366889
hs11	67273968	67276120	CDK2AP2	-	H. sapiens	1441	0.000802553391818894
hs7	44617493	44621886	TMED4	-	H. sapiens	1442	0.000802511133182748
hs17	80347099	80376513	OGFOD3	-	H. sapiens	1443	0.000801895124289631
hs17	5336097	5352150	C1QBP	-	H. sapiens	1444	0.000801791897761195
hs16	4381550	4405608	PAM16	-	H. sapiens	1445	0.000801775430227969
hs19	17516531	17544533	MVB12A	+	H. sapiens	1446	0.000801746417305238
hs20	35169887	35178228	MYL9	+	H. sapiens	1447	0.000801574665919347
hs5	70196492	70214357	SERF1A	+	H. sapiens	1448	0.000801012179842631
hs6	139094657	139114456	CCDC28A	+	H. sapiens	1449	0.000800654293205749
hs5	126853301	126890781	PRRC1	+	H. sapiens	1450	0.00080038807267202
hs10	75541805	75543410	CHCHD1	+	H. sapiens	1451	0.000799628844754596
hs14	24649425	24658170	IPO4	-	H. sapiens	1452	0.000799476442044478
hs5	132387654	132442141	HSPA4	+	H. sapiens	1453	0.000798735955899299
hs4	17802278	17812381	DCAF16	-	H. sapiens	1454	0.000798692589478955
hs2	208445355	208490652	METTL21A	-	H. sapiens	1455	0.000798586325965633
hs7	149169885	149194908	ZNF746	-	H. sapiens	1456	0.000797811545401927
hs15	68483043	68498417	CALML4	-	H. sapiens	1457	0.000796611981264794
hs11	6627526	6633898	TAF10	-	H. sapiens	1458	0.000795915528909785
hs3	49895421	49907655	CAMKV	-	H. sapiens	1459	0.000795005580522701
hs4	1873151	1983934	WHSC1	+	H. sapiens	1460	0.000794974975380058
hs4	83831126	83934079	LIN54	-	H. sapiens	1461	0.000794920097424323
hs4	147560045	147563626	POU4F2	+	H. sapiens	1462	0.000794478855670411
hs15	67835047	68099461	MAP2K5	+	H. sapiens	1463	0.000794361071005389
hs1	6324329	6454451	ACOT7	-	H. sapiens	1464	0.00079433205263757
hs19	12841454	12845589	C19orf43	-	H. sapiens	1465	0.000794240554324865
hs3	169940153	170023769	PRKCI	+	H. sapiens	1466	0.000793932200853109
hs10	115614420	115676953	NHLRC2	+	H. sapiens	1467	0.000792889401792674
hs17	37004118	37010096	RPL23	-	H. sapiens	1468	0.000792623244883939
hs16	85709804	85723679	GINS2	-	H. sapiens	1469	0.000790699527730032
hs2	84743579	85046713	DNAH6	+	H. sapiens	1470	0.000789054315573301
hs1	1260136	1264277	GLTPD1	+	H. sapiens	1471	0.000788715265194972
hsX	70459474	70474996	ZMYM3	-	H. sapiens	1472	0.000788511585996465
hs1	28285973	28294607	XKR8	+	H. sapiens	1473	0.000788444303537972
hs16	18792617	18801705	RPS15A	-	H. sapiens	1474	0.000788243573862313
hs6	34725183	34741571	SNRPC	+	H. sapiens	1475	0.000788115388190347
hs7	99933737	99965356	PILRB	+	H. sapiens	1476	0.000788062753073637
hs17	42927311	42977030	EFTUD2	-	H. sapiens	1477	0.0007877410557805
hs5	128795958	129074376	ADAMTS19	+	H. sapiens	1478	0.000787001643101859
hs6	44221833	44225291	SLC35B2	-	H. sapiens	1479	0.000786811203545401
hs9	132934857	132999583	NCS1	+	H. sapiens	1480	0.000786162364034393
hs19	45853095	45874176	ERCC2	-	H. sapiens	1481	0.000785913045799447
hs9	139776364	139821059	TRAF2	+	H. sapiens	1482	0.000785894752572736
hs12	123745528	123756881	CDK2AP1	-	H. sapiens	1483	0.000785740205922925
hs2	111490150	111875799	ACOXL	+	H. sapiens	1484	0.000785585876402872
hs17	79632066	79633665	OXLD1	-	H. sapiens	1485	0.000785493400696891
hs16	89940000	89977792	TCF25	+	H. sapiens	1486	0.000785441313528534
hs3	133784147	133969689	RYK	-	H. sapiens	1487	0.000785172645263565
hs19	49118585	49122793	RPL18	-	H. sapiens	1488	0.000785076741619206
hs13	47127303	47327175	LRCH1	+	H. sapiens	1489	0.000784738234626325
hs17	22022437	22023991	MTRNR2L1	+	H. sapiens	1490	0.000784484504941507
hs12	133656424	133684130	ZNF140	+	H. sapiens	1491	0.00078421532192563
hs17	76106539	76128488	TMC6	-	H. sapiens	1492	0.000783879731480086
hs8	104033291	104085279	ATP6V1C1	+	H. sapiens	1493	0.000783292931985424
hs22	50656118	50683421	TUBGCP6	-	H. sapiens	1494	0.000783088831349588
hs4	154073494	154260472	TRIM2	+	H. sapiens	1495	0.000783037824615418
hs21	43406940	43430496	ZBTB21	-	H. sapiens	1496	0.000782753594965158
hs19	3777971	3802127	MATK	-	H. sapiens	1497	0.000782233116639164
hs11	34874641	34938046	APIP	-	H. sapiens	1498	0.000781836841817873
hs4	26859300	27027003	STIM2	+	H. sapiens	1499	0.000781488896067994
hs5	14581884	14615116	FAM105A	+	H. sapiens	1500	0.000781106023708622
hs11	119288090	119295695	THY1	-	H. sapiens	1501	0.000780621606114473
hs17	47865917	47906458	KAT7	+	H. sapiens	1502	0.000779936292536476
hs4	39289076	39367995	RFC1	-	H. sapiens	1503	0.000779677793505074
hs22	29279580	29453475	ZNRF3	+	H. sapiens	1504	0.000779163451609333
hs14	97263641	97398059	VRK1	+	H. sapiens	1505	0.000778877988147797
hs19	49122548	49133974	SPHK2	+	H. sapiens	1506	0.000777971890860041
hs8	63927638	63951730	GGH	-	H. sapiens	1507	0.000777007618801395
hs8	42249142	42263415	VDAC3	+	H. sapiens	1508	0.000776610964695057
hs17	65713949	65740647	NOL11	+	H. sapiens	1509	0.000776319819356996
hs1	156691683	156698591	ISG20L2	-	H. sapiens	1510	0.000775538078426896
hs2	37195526	37311485	HEATR5B	-	H. sapiens	1511	0.000775121450919625
hs7	10971578	10979883	NDUFA4	-	H. sapiens	1512	0.000774418874876059
hsX	64808257	64961791	MSN	+	H. sapiens	1513	0.000774121661646476
hs3	48725436	48777786	IP6K2	-	H. sapiens	1514	0.000774115846229773
hs11	2965667	3013607	NAP1L4	-	H. sapiens	1515	0.000773338428817993
hs1	59120411	59165764	MYSM1	-	H. sapiens	1516	0.000773309484345064
hs1	6526152	6580121	PLEKHG5	-	H. sapiens	1517	0.000773057935839039
hs18	51795774	51847636	POLI	+	H. sapiens	1518	0.000772840885997716
hs8	145754563	145911194	ARHGAP39	-	H. sapiens	1519	0.000772539389865878
hs14	65170820	65213610	PLEKHG3	+	H. sapiens	1520	0.000772102964881172
hs3	9879533	9886286	RPUSD3	-	H. sapiens	1521	0.000772101016340399
hs14	50999227	51099786	ATL1	+	H. sapiens	1522	0.000771682823223485
hs17	16945859	17120993	MPRIP	+	H. sapiens	1523	0.000771611306190967
hs2	224822121	224832431	MRPL44	+	H. sapiens	1524	0.000771058477965547
hs10	104474295	104503249	SFXN2	+	H. sapiens	1525	0.000771008829775655
hs2	107418056	107503564	ST6GAL2	-	H. sapiens	1526	0.000770846096697975
hs8	128747680	128753674	MYC	+	H. sapiens	1527	0.000770360833155959
hsX	129535943	129547317	RBMX2	+	H. sapiens	1528	0.000769888247892259
hs14	50085237	50087403	RPL36AL	-	H. sapiens	1529	0.000769069831187297
hs6	116892530	116918838	RWDD1	+	H. sapiens	1530	0.000768904720373831
hs9	35605367	35610038	TESK1	+	H. sapiens	1531	0.000768288072097834
hs1	23755056	23811061	ASAP3	-	H. sapiens	1532	0.000767866691048669
hs12	109038885	109125372	CORO1C	-	H. sapiens	1533	0.000767831710900668
hs10	25137536	25241533	PRTFDC1	-	H. sapiens	1534	0.000767827646687591
hs4	128544426	128647892	INTU	+	H. sapiens	1535	0.000767675079742514
hs2	210867289	210886300	RPE	+	H. sapiens	1536	0.000767454371372822
hs9	126141933	126692431	DENND1A	-	H. sapiens	1537	0.000767363930573306
hs4	26165077	26436541	RBPJ	+	H. sapiens	1538	0.000767192165639807
hs19	52467596	52490109	ZNF350	-	H. sapiens	1539	0.000766708841275943
hs22	33197687	33259030	TIMP3	+	H. sapiens	1540	0.000766215874853704
hs4	123073488	123283913	KIAA1109	+	H. sapiens	1541	0.000766035258576547
hs10	75668935	75677255	PLAU	+	H. sapiens	1542	0.000765688795507979
hs1	55505221	55530525	PCSK9	+	H. sapiens	1543	0.000764987336342782
hs11	22644079	22647387	FANCF	-	H. sapiens	1544	0.000764574536240348
hs1	1849029	1850712	TMEM52	-	H. sapiens	1545	0.000764230969348523
hs21	30428126	30446118	CCT8	-	H. sapiens	1546	0.000763883019720413
hs15	66797297	66842115	ZWILCH	+	H. sapiens	1547	0.000763518242057781
hs8	124232196	124253638	C8orf76	-	H. sapiens	1548	0.000763219973578311
hs17	2592680	2615957	CLUH	-	H. sapiens	1549	0.000762235467971939
hs7	70597155	71178585	WBSCR17	+	H. sapiens	1550	0.00076216018492492
hs12	80167343	80329240	PPP1R12A	-	H. sapiens	1551	0.000761357332874857
hs20	3229951	3388272	C20orf194	-	H. sapiens	1552	0.000761234633794627
hs8	27629466	27670157	ESCO2	+	H. sapiens	1553	0.00076091125063682
hs5	74073399	74162776	FAM169A	-	H. sapiens	1554	0.000760817108382938
hs12	109176466	109251366	SSH1	-	H. sapiens	1555	0.000760640992662376
hs11	118992297	119006752	HINFP	+	H. sapiens	1556	0.000759891859346329
hs19	47778142	47778979	PRR24	+	H. sapiens	1557	0.000759748679231564
hs3	183977001	183979251	CAMK2N2	-	H. sapiens	1558	0.000759187609581602
hs12	114791736	114846247	TBX5	-	H. sapiens	1559	0.000758561226176235
hs10	102729215	102747272	MRPL43	-	H. sapiens	1560	0.000758542568041864
hs12	12628829	12715317	DUSP16	-	H. sapiens	1561	0.00075803541883146
hs1	47124366	47184824	EFCAB14	-	H. sapiens	1562	0.000757100269335731
hs14	39583427	39606177	GEMIN2	+	H. sapiens	1563	0.000756641849754103
hsY	22918050	22942918	RPS4Y2	+	H. sapiens	1564	0.000755916569351034
hs1	150240600	150253327	C1orf54	+	H. sapiens	1565	0.000755371221102585
hs9	130209953	130213684	RPL12	-	H. sapiens	1566	0.00075527932668229
hs10	95653730	95715819	SLC35G1	+	H. sapiens	1567	0.000755094680764623
hs1	117452679	117532980	PTGFRN	+	H. sapiens	1568	0.000754698334949788
hs7	134429003	134655479	CALD1	+	H. sapiens	1569	0.000753855891835964
hs7	116451124	116562103	CAPZA2	+	H. sapiens	1570	0.000752894194217313
hs21	34931848	34961014	DONSON	-	H. sapiens	1571	0.000752784428572295
hs2	27434895	27440046	ATRAID	+	H. sapiens	1572	0.000752384822357843
hs8	145734457	145736596	MFSD3	+	H. sapiens	1573	0.000752283419417132
hs17	64298754	64806861	PRKCA	+	H. sapiens	1574	0.000751924128210124
hs9	117373486	117408702	C9orf91	+	H. sapiens	1575	0.000751624788403737
hs1	244816237	244872335	DESI2	+	H. sapiens	1576	0.000750950607413148
hs11	65337901	65341413	SSSCA1	+	H. sapiens	1577	0.000749799416369878
hs16	616995	634136	PIGQ	+	H. sapiens	1578	0.000749781676809724
hs21	44394620	44453691	PKNOX1	+	H. sapiens	1579	0.000748660124901601
hs16	3162561	3170518	ZNF205	+	H. sapiens	1580	0.000748481007361912
hs5	52083730	52255040	ITGA1	+	H. sapiens	1581	0.000748434559318389
hs12	108908962	108919614	FICD	+	H. sapiens	1582	0.000748372238837169
hs7	23719749	23742868	FAM221A	+	H. sapiens	1583	0.000747956160550345
hs1	201592411	201796102	NAV1	+	H. sapiens	1584	0.000747497292988619
hs20	55926066	55954267	RAE1	+	H. sapiens	1585	0.000747496035341411
hs16	776936	785525	HAGHL	+	H. sapiens	1586	0.000747377706137642
hs2	113239731	113299316	TTL	+	H. sapiens	1587	0.000746725889259392
hs7	94536514	94925727	PPP1R9A	+	H. sapiens	1588	0.00074619901236872
hs7	1509913	1545489	INTS1	-	H. sapiens	1589	0.00074614193197009
hs13	41129804	41240734	FOXO1	-	H. sapiens	1590	0.000746012471497748
hs7	151038785	151075535	NUB1	+	H. sapiens	1591	0.000745544574350387
hs13	42140973	42535256	VWA8	-	H. sapiens	1592	0.000744211087663982
hs1	115590632	115632121	TSPAN2	-	H. sapiens	1593	0.000744172195244031
hs11	14899553	14913798	CYP2R1	-	H. sapiens	1594	0.000743897408574612
hs12	77252495	77272840	CSRP2	-	H. sapiens	1595	0.000743495800924698
hs3	121382046	121468602	GOLGB1	-	H. sapiens	1596	0.000743396971449206
hs19	17402940	17421045	ABHD8	-	H. sapiens	1597	0.000742586859522998
hs19	57106632	57137849	ZNF71	+	H. sapiens	1598	0.000742572702718047
hs12	97301001	97347129	NEDD1	+	H. sapiens	1599	0.00074250683865662
hs8	118532952	118552501	MED30	+	H. sapiens	1600	0.000742267161945032
hs10	7200586	7453450	SFMBT2	-	H. sapiens	1601	0.000742239065576245
hs6	158957468	159056460	TMEM181	+	H. sapiens	1602	0.000742135918213482
hs10	105036920	105050108	INA	+	H. sapiens	1603	0.000741672151415962
hs3	69134095	69155217	ARL6IP5	+	H. sapiens	1604	0.000741591382880435
hs7	7680342	8043689	RPA3-AS1	+	H. sapiens	1605	0.000741582116876804
hs13	21727734	21750741	SKA3	-	H. sapiens	1606	0.000741301474634914
hs4	146678779	146859787	ZNF827	-	H. sapiens	1607	0.000741103714274716
hs2	219128850	219134980	AAMP	-	H. sapiens	1608	0.000740666393551637
hs8	33330904	33371119	TTI2	-	H. sapiens	1609	0.000740269894189849
hs1	224363458	224381143	DEGS1	+	H. sapiens	1610	0.000740224375345266
hs2	203879602	204091101	NBEAL1	+	H. sapiens	1611	0.000739957973846295
hs14	24759804	24769039	DHRS1	-	H. sapiens	1612	0.000739489314559139
hs20	60877149	60883918	ADRM1	+	H. sapiens	1613	0.000739324758571969
hs11	118267810	118272610	RP11-770J1.5	-	H. sapiens	1614	0.000739308628755597
hs17	17713713	17740325	SREBF1	-	H. sapiens	1615	0.00073845876349643
hs11	65405568	65418401	SIPA1	+	H. sapiens	1616	0.000738217004592423
hs15	75661720	75748183	SIN3A	-	H. sapiens	1617	0.000738028867531937
hs1	43272723	43282954	CCDC23	-	H. sapiens	1618	0.000737969527803695
hs14	100437786	100610573	EVL	+	H. sapiens	1619	0.000737938081690315
hs9	131314866	131395941	SPTAN1	+	H. sapiens	1620	0.000737912697723719
hsX	8496915	8700227	KAL1	-	H. sapiens	1621	0.000737874723249488
hs8	100885428	100906290	COX6C	-	H. sapiens	1622	0.000737869005369207
hs22	38864067	38879452	KDELR3	+	H. sapiens	1623	0.0007377576300025
hs8	56685701	56738007	TGS1	+	H. sapiens	1624	0.000737211055883646
hs19	50058968	50093519	NOSIP	-	H. sapiens	1625	0.000737015624766357
hs20	44044717	44054884	PIGT	+	H. sapiens	1626	0.000736779144322908
hs1	110091233	110136975	GNAI3	+	H. sapiens	1627	0.000736507912679429
hs19	46009837	46030241	VASP	+	H. sapiens	1628	0.000735955421691581
hs1	150573327	150602088	ENSA	-	H. sapiens	1629	0.000734679755499457
hsX	123094062	123556514	STAG2	+	H. sapiens	1630	0.000734334758978661
hsX	153706028	153707596	LAGE3	-	H. sapiens	1631	0.000734282925905494
hs3	52009066	52023213	ACY1	+	H. sapiens	1632	0.000733976195197883
hs19	56088899	56092211	ZNF579	-	H. sapiens	1633	0.000733424594428267
hs1	90286573	90402170	LRRC8D	+	H. sapiens	1634	0.000732941640285256
hs9	134378289	134399193	POMT1	+	H. sapiens	1635	0.000732879932550223
hs11	67231824	67236743	TMEM134	-	H. sapiens	1636	0.000732870480785741
hs12	56078352	56109827	ITGA7	-	H. sapiens	1637	0.00073259133005199
hs17	4862521	4871167	SPAG7	-	H. sapiens	1638	0.000732127420803752
hs18	6729717	6915715	ARHGAP28	+	H. sapiens	1639	0.000732062402991618
hs3	183960089	183967336	ALG3	-	H. sapiens	1640	0.000731670445472621
hs19	55602281	55628927	PPP1R12C	-	H. sapiens	1641	0.000731635616880055
hs5	110073837	110100857	SLC25A46	+	H. sapiens	1642	0.000731509144866749
hs9	15422702	15465951	SNAPC3	+	H. sapiens	1643	0.000731453624406853
hs14	20923350	20925927	APEX1	+	H. sapiens	1644	0.000731419891976892
hs19	51600863	51611627	CTU1	-	H. sapiens	1645	0.000730943928495376
hs22	43013846	43045574	CYB5R3	-	H. sapiens	1646	0.000730564911867737
hs1	153940010	153946839	CREB3L4	+	H. sapiens	1647	0.000730387777420072
hs3	138213186	138313380	CEP70	-	H. sapiens	1648	0.000730325901531215
hs21	46225532	46238694	SUMO3	-	H. sapiens	1649	0.00073016472780707
hs9	36572859	36677678	MELK	+	H. sapiens	1650	0.000730072444141472
hs2	198318147	198340032	COQ10B	+	H. sapiens	1651	0.000728881007084126
hs11	124636394	124670569	MSANTD2	-	H. sapiens	1652	0.000728466635521507
hs15	59171244	59225852	SLTM	-	H. sapiens	1653	0.000728457631128832
hs6	170102233	170106401	C6orf120	+	H. sapiens	1654	0.000728394771696061
hs17	2496504	2588909	PAFAH1B1	+	H. sapiens	1655	0.000728383113887232
hs12	133562951	133589154	ZNF26	+	H. sapiens	1656	0.000728042507589954
hsX	65382391	65488709	HEPH	+	H. sapiens	1657	0.000728003353956619
hs19	42590263	42700737	POU2F2	-	H. sapiens	1658	0.00072792043177039
hs3	99536678	99897447	CMSS1	+	H. sapiens	1659	0.000727484914083809
hs15	55473004	55489265	RSL24D1	-	H. sapiens	1660	0.000727075972458802
hs16	70380732	70407286	DDX19A	+	H. sapiens	1661	0.000726580226218299
hs3	183903811	183911800	ABCF3	+	H. sapiens	1662	0.000726384270608116
hs11	63766030	63933578	MACROD1	-	H. sapiens	1663	0.000726109252879636
hs22	39410088	39416357	APOBEC3C	+	H. sapiens	1664	0.000725998495910818
hs20	43380449	43438979	RIMS4	-	H. sapiens	1665	0.00072516349531393
hs2	38978676	39012142	GEMIN6	+	H. sapiens	1666	0.000725138075165943
hsX	109245859	109425962	TMEM164	+	H. sapiens	1667	0.000724865052452506
hs4	40812044	41218731	APBB2	-	H. sapiens	1668	0.00072464260049887
hs4	17461884	17513857	QDPR	-	H. sapiens	1669	0.000724172117343436
hs9	116018115	116037869	CDC26	-	H. sapiens	1670	0.000723763673593614
hs12	110718561	110788898	ATP2A2	+	H. sapiens	1671	0.000723706835981108
hs14	39617015	39639736	TRAPPC6B	-	H. sapiens	1672	0.000723440434874378
hs2	31456880	31492313	EHD3	+	H. sapiens	1673	0.000723410957228277
hs15	41601466	41624819	OIP5	-	H. sapiens	1674	0.00072337363020647
hs1	27730730	27816669	WASF2	-	H. sapiens	1675	0.000723227024228668
hs5	53813589	53842415	SNX18	+	H. sapiens	1676	0.00072281633383775
hsX	76760356	77041702	ATRX	-	H. sapiens	1677	0.000722689150488232
hs6	30312908	30314661	RPP21	+	H. sapiens	1678	0.000722340707553726
hs8	564746	688106	ERICH1	-	H. sapiens	1679	0.000721996608504916
hs19	9964394	10047228	OLFM2	-	H. sapiens	1680	0.000721855490006029
hs19	50310126	50320633	FUZ	-	H. sapiens	1681	0.000721593974339019
hs10	15139179	15181817	RPP38	+	H. sapiens	1682	0.000721522630971361
hs11	125495036	125546150	CHEK1	+	H. sapiens	1683	0.000721469658421015
hs17	42148103	42153709	G6PC3	+	H. sapiens	1684	0.000721310411732068
hs14	61176246	61191066	SIX4	-	H. sapiens	1685	0.000721197544266916
hs22	50941376	50946135	LMF2	-	H. sapiens	1686	0.000721120169634881
hs3	196466728	196559518	PAK2	+	H. sapiens	1687	0.000720667266004615
hs19	8373490	8386280	NDUFA7	-	H. sapiens	1688	0.000720620742740707
hs7	115927434	116148595	CAV2	+	H. sapiens	1689	0.000720598280695151
hs1	165796768	165880855	UCK2	+	H. sapiens	1690	0.000720463506848956
hs9	99082988	99145992	SLC35D2	-	H. sapiens	1691	0.000720045018451687
hs1	244214585	244220778	ZBTB18	+	H. sapiens	1692	0.000719974807389279
hs2	37423631	37443336	CEBPZ-AS1	+	H. sapiens	1693	0.000719820895460188
hs2	242088991	242123067	PPP1R7	+	H. sapiens	1694	0.000719523137860834
hs16	11038345	11276046	CLEC16A	+	H. sapiens	1695	0.00071891076992836
hs8	90769975	90803291	RIPK2	+	H. sapiens	1696	0.000718478719742843
hs1	207925402	207968858	CD46	+	H. sapiens	1697	0.000718319581651583
hs19	925781	975939	ARID3A	+	H. sapiens	1698	0.000717091633878342
hs2	26395960	26412532	GAREML	+	H. sapiens	1699	0.000716702031244965
hs10	112327449	112364394	SMC3	+	H. sapiens	1700	0.000716123217228026
hs1	100315640	100389579	AGL	+	H. sapiens	1701	0.000715879062719194
hs7	32907784	32933743	KBTBD2	-	H. sapiens	1702	0.000715652118758903
hsX	135044229	135056222	MMGT1	-	H. sapiens	1703	0.000715322810214247
hs13	25670300	25673389	PABPC3	+	H. sapiens	1704	0.000714916053392467
hs15	75212132	75230509	COX5A	-	H. sapiens	1705	0.000714253788439367
hs2	204192942	204312446	ABI2	+	H. sapiens	1706	0.000713271647944547
hs11	3360491	3400448	ZNF195	-	H. sapiens	1707	0.000713264683038672
hs16	3550924	3589048	CLUAP1	+	H. sapiens	1708	0.000712994707687598
hs1	161087876	161095235	NIT1	+	H. sapiens	1709	0.000712835877242024
hs5	33523640	33892297	ADAMTS12	-	H. sapiens	1710	0.000712330133429195
hs11	107661717	107799019	SLC35F2	-	H. sapiens	1711	0.000711959185846767
hs1	93615299	93646285	TMED5	-	H. sapiens	1712	0.000711664090767727
hs7	47314752	47622156	TNS3	-	H. sapiens	1713	0.00071148329335835
hs19	42363988	42376994	RPS19	+	H. sapiens	1714	0.000711370866873895
hs1	229577045	229644103	NUP133	-	H. sapiens	1715	0.000710661094942333
hs11	62414320	62420774	INTS5	-	H. sapiens	1716	0.00071058284909109
hs20	1349622	1373806	FKBP1A	-	H. sapiens	1717	0.00071030874665523
hs20	3907956	3996229	RNF24	-	H. sapiens	1718	0.000710291990580147
hs11	215458	236931	SIRT3	-	H. sapiens	1719	0.000710226907048583
hs17	18086392	18113268	ALKBH5	+	H. sapiens	1720	0.000709846485980936
hs8	101698044	101735037	PABPC1	-	H. sapiens	1721	0.000709213838955391
hs1	38474930	38490496	UTP11L	+	H. sapiens	1722	0.00070904349103551
hs5	150480273	150537443	ANXA6	-	H. sapiens	1723	0.000709018992919641
hs14	20724717	20774153	TTC5	-	H. sapiens	1724	0.000708381635204702
hs17	33762115	33775856	SLFN13	-	H. sapiens	1725	0.000707843073883496
hs2	109335937	109402267	RANBP2	+	H. sapiens	1726	0.0007068631556294
hs21	34106210	34144169	PAXBP1	-	H. sapiens	1727	0.000706422360987724
hs14	93651296	93653434	TMEM251	+	H. sapiens	1728	0.000706130915454128
hs3	119540170	119813264	GSK3B	-	H. sapiens	1729	0.000706018025875887
hs7	105172532	105208124	RINT1	+	H. sapiens	1730	0.000705899045055469
hs14	67913801	68000456	TMEM229B	-	H. sapiens	1731	0.000705347540417733
hs19	13001840	13025021	GCDH	+	H. sapiens	1732	0.000705184587865948
hs4	90033968	90036050	TIGD2	+	H. sapiens	1733	0.000705028159218357
hs19	58360099	58400442	ZNF814	-	H. sapiens	1734	0.000704676256669146
hs8	103838585	103906092	AZIN1	-	H. sapiens	1735	0.000704534691566283
hs12	96252706	96297606	SNRPF	+	H. sapiens	1736	0.000704516609188577
hs15	52413117	52483566	GNB5	-	H. sapiens	1737	0.000704147677557776
hs2	25016005	25045245	CENPO	+	H. sapiens	1738	0.000704121029031834
hs21	44513066	44527697	U2AF1	-	H. sapiens	1739	0.000704120751479964
hs2	223435255	223521056	FARSB	-	H. sapiens	1740	0.000703980567396401
hs3	52002526	52017425	ABHD14B	-	H. sapiens	1741	0.000703441788790449
hs19	22115760	22193751	ZNF208	-	H. sapiens	1742	0.000703246629395915
hs19	797075	812327	PTBP1	+	H. sapiens	1743	0.000703136555572748
hs1	21766621	21811498	NBPF3	+	H. sapiens	1744	0.000702261068429744
hs10	76969912	76991206	VDAC2	+	H. sapiens	1745	0.000701849196507065
hs3	48509197	48542259	SHISA5	-	H. sapiens	1746	0.000701061081676224
hs12	2055220	2113701	DCP1B	-	H. sapiens	1747	0.00070103411044653
hs10	53455247	53459355	CSTF2T	-	H. sapiens	1748	0.000700800608416818
hs3	184529931	184770402	VPS8	+	H. sapiens	1749	0.000700594568640023
hs2	74688184	74692537	MOGS	-	H. sapiens	1750	0.000700541644801156
hs11	16634679	16778428	C11orf58	+	H. sapiens	1751	0.000700287711119185
hs10	114710009	114927437	TCF7L2	+	H. sapiens	1752	0.000699875363368796
hs15	72978527	73030817	BBS4	+	H. sapiens	1753	0.000699600413972434
hs12	12867992	12875305	CDKN1B	+	H. sapiens	1754	0.000699585831167693
hs2	177134123	177202753	MTX2	+	H. sapiens	1755	0.000699487452251013
hs2	109150857	109303702	LIMS1	+	H. sapiens	1756	0.000699167991722538
hs17	30178883	30186356	COPRS	-	H. sapiens	1757	0.000699159018377693
hs15	40570377	40600136	PLCB2	-	H. sapiens	1758	0.000698804163269062
hs1	54317392	54356407	YIPF1	-	H. sapiens	1759	0.000698753120162432
hs1	117602925	117650075	TTF2	+	H. sapiens	1760	0.00069863015820093
hs16	2273567	2285743	E4F1	+	H. sapiens	1761	0.000698596866535284
hs11	67165654	67188654	PPP1CA	-	H. sapiens	1762	0.000698396552405223
hs5	1253262	1295184	TERT	-	H. sapiens	1763	0.000697513056122645
hs10	116190872	116444762	ABLIM1	-	H. sapiens	1764	0.000697376557570628
hsX	55744172	55785207	RRAGB	+	H. sapiens	1765	0.000697122025405728
hsX	15402921	15511687	PIR	-	H. sapiens	1766	0.000696997709814351
hs7	64330550	64391344	ZNF273	+	H. sapiens	1767	0.00069609486098543
hs1	234509202	234519795	COA6	+	H. sapiens	1768	0.000695845971531495
hs2	47129009	47168994	MCFD2	-	H. sapiens	1769	0.000695791800958356
hs8	110586207	110704020	SYBU	-	H. sapiens	1770	0.000695574020704082
hs3	185633694	185655924	TRA2B	-	H. sapiens	1771	0.000695291593079239
hs1	233749750	233808258	KCNK1	+	H. sapiens	1772	0.000694913964177757
hs2	206979541	207024327	NDUFS1	-	H. sapiens	1773	0.000693873053603133
hs9	100745643	100778225	ANP32B	+	H. sapiens	1774	0.000693446055325175
hs7	150935850	150974982	SMARCD3	-	H. sapiens	1775	0.000693440036183435
hs3	47537130	47555251	ELP6	-	H. sapiens	1776	0.000692795174335847
hs1	233086351	233119628	NTPCR	+	H. sapiens	1777	0.000692476895133076
hs14	103851729	103970168	MARK3	+	H. sapiens	1778	0.000692367085792789
hs6	2988221	3019996	NQO2	+	H. sapiens	1779	0.000692244560217992
hs1	27320198	27327389	TRNP1	+	H. sapiens	1780	0.000692119385731771
hs2	216861052	216947678	PECR	-	H. sapiens	1781	0.000691205172328013
hs3	108308529	108413693	DZIP3	+	H. sapiens	1782	0.000691182811768831
hs2	32853099	33046118	TTC27	+	H. sapiens	1783	0.00069099522539684
hs20	3189514	3204516	ITPA	+	H. sapiens	1784	0.00069097756103409
hs1	43198764	43205925	CLDN19	-	H. sapiens	1785	0.000690879262255861
hs5	172068269	172118543	NEURL1B	+	H. sapiens	1786	0.000690614331238404
hs12	121837844	121868389	RNF34	+	H. sapiens	1787	0.000690088226009133
hs3	148847371	148891519	HPS3	+	H. sapiens	1788	0.000689612520793914
hs2	235401685	235405697	ARL4C	-	H. sapiens	1789	0.000689515948995911
hs9	136627016	136857726	VAV2	-	H. sapiens	1790	0.000689383708624813
hs3	141457046	141466402	RNF7	+	H. sapiens	1791	0.000689239516544315
hsX	46771711	46920641	JADE3	+	H. sapiens	1792	0.000688220497577774
hs10	104613980	104624718	C10orf32	+	H. sapiens	1793	0.000687803441452473
hs3	66119285	66438540	SLC25A26	+	H. sapiens	1794	0.000687750940873144
hs2	121974163	122042783	TFCP2L1	-	H. sapiens	1795	0.000687371436686179
hs14	88304164	88460009	GALC	-	H. sapiens	1796	0.000687241547428608
hs1	45316450	45452282	EIF2B3	-	H. sapiens	1797	0.000687059864348138
hs1	3696784	3713068	LRRC47	-	H. sapiens	1798	0.000686928704530465
hs2	220415451	220436581	OBSL1	-	H. sapiens	1799	0.000686826246047656
hs6	27342394	27371683	ZNF391	+	H. sapiens	1800	0.000686793266718722
hs1	202860228	202897764	KLHL12	-	H. sapiens	1801	0.00068665276260671
hs22	18216906	18257536	BID	-	H. sapiens	1802	0.0006865933789304
hs16	23688977	23701688	PLK1	+	H. sapiens	1803	0.000686591059838482
hs14	74523553	74551196	ALDH6A1	-	H. sapiens	1804	0.000686381691097582
hs17	56160776	56172897	DYNLL2	+	H. sapiens	1805	0.000686367870507687
hs9	20658308	20995954	FOCAD	+	H. sapiens	1806	0.00068602378503968
hs1	174968300	174980851	CACYBP	+	H. sapiens	1807	0.000685838689294838
hs14	45584803	45604522	FKBP3	-	H. sapiens	1808	0.000685796038540909
hs10	99092255	99094458	FRAT2	-	H. sapiens	1809	0.000685601678035441
hs3	152880029	152886265	RAP2B	+	H. sapiens	1810	0.000685562831578723
hs15	52599480	52821247	MYO5A	-	H. sapiens	1811	0.000685021019359855
hs3	185764097	185828107	ETV5	-	H. sapiens	1812	0.000684800923915208
hs7	140372953	140396061	ADCK2	+	H. sapiens	1813	0.000684713022884753
hs1	39328636	39347289	MYCBP	-	H. sapiens	1814	0.000684603033383135
hs9	32552997	32573160	NDUFB6	-	H. sapiens	1815	0.000684206969581824
hs6	31765173	31774761	LSM2	-	H. sapiens	1816	0.000683743714592677
hsX	71549366	71792953	HDAC8	-	H. sapiens	1817	0.000683728452528065
hs1	120162045	120190396	ZNF697	-	H. sapiens	1818	0.000683525148066244
hs3	126423063	126679249	CHCHD6	+	H. sapiens	1819	0.00068321857562692
hs4	142142041	142155851	ZNF330	+	H. sapiens	1820	0.000682663175061382
hs1	45965725	45976739	MMACHC	+	H. sapiens	1821	0.000682596930004498
hs20	43514317	43537173	YWHAB	+	H. sapiens	1822	0.000682467699634204
hsX	134166333	134167576	FAM127A	+	H. sapiens	1823	0.000682256342604437
hs12	6961292	6975796	USP5	+	H. sapiens	1824	0.000682093636181214
hs19	48216600	48246391	EHD2	+	H. sapiens	1825	0.000682067929616115
hs1	156904632	157015162	ARHGEF11	-	H. sapiens	1826	0.000681907552775751
hs9	77112281	77308093	RORB	+	H. sapiens	1827	0.000681817397853002
hs7	766338	829190	HEATR2	+	H. sapiens	1828	0.000681781583957486
hs12	51638342	51664674	SMAGP	-	H. sapiens	1829	0.000681706866657028
hs1	155657751	155708801	DAP3	+	H. sapiens	1830	0.000681328792139335
hs14	53510686	53620000	DDHD1	-	H. sapiens	1831	0.0006806710306827
hs16	88875747	88878352	APRT	-	H. sapiens	1832	0.000680546061024856
hs15	65409717	65426174	PDCD7	-	H. sapiens	1833	0.000680318039716021
hs6	79645584	79787953	PHIP	-	H. sapiens	1834	0.000680165286763845
hs17	57936851	57970304	TUBD1	-	H. sapiens	1835	0.000680138606645175
hs1	116915290	116952883	ATP1A1	+	H. sapiens	1836	0.00067935957977161
hs3	49449639	49453908	TCTA	+	H. sapiens	1837	0.000679170934772433
hs14	91526677	91691976	C14orf159	+	H. sapiens	1838	0.000679069211009464
hs2	46768945	46810260	RHOQ	+	H. sapiens	1839	0.000678422159358538
hs2	190649107	190742355	PMS1	+	H. sapiens	1840	0.000678333388027696
hs7	149128454	149158214	ZNF777	-	H. sapiens	1841	0.000678094418610331
hs1	244571796	244615436	ADSS	-	H. sapiens	1842	0.000677846910271174
hs10	23983675	24836772	KIAA1217	+	H. sapiens	1843	0.000676328831749617
hs4	110609785	110624739	CASP6	-	H. sapiens	1844	0.000676296716865421
hs19	40028890	40030870	EID2	-	H. sapiens	1845	0.000675779935149667
hs2	241375088	241407493	GPC1	+	H. sapiens	1846	0.000674596696948915
hs19	53868946	53895470	ZNF525	+	H. sapiens	1847	0.00067340544025507
hs3	123328896	123603178	MYLK	-	H. sapiens	1848	0.000673215681251671
hs9	5357973	5437878	PLGRKT	-	H. sapiens	1849	0.000673145532090969
hs15	75182346	75191798	MPI	+	H. sapiens	1850	0.000673142865807219
hs11	43380482	43516483	TTC17	+	H. sapiens	1851	0.000673016804849547
hs19	11925099	11946016	ZNF440	+	H. sapiens	1852	0.000672190148357954
hs20	60718822	60757540	SS18L1	+	H. sapiens	1853	0.000672182580798042
hs4	124317950	124324910	SPRY1	+	H. sapiens	1854	0.000672095705386622
hs17	7184986	7191576	SLC2A4	+	H. sapiens	1855	0.000671770312482001
hs6	150139934	150186199	LRP11	-	H. sapiens	1856	0.000671515774431142
hs1	70671365	70718735	SRSF11	+	H. sapiens	1857	0.000671514073568469
hs7	35840542	35944917	SEPT7	+	H. sapiens	1858	0.0006714382783648
hs15	52043758	52108565	TMOD2	+	H. sapiens	1859	0.000671262196889622
hs11	9002123	9025596	NRIP3	-	H. sapiens	1860	0.000671020288263935
hs9	33461439	33473928	NOL6	-	H. sapiens	1861	0.000670984967618971
hs2	74756504	74760472	HTRA2	+	H. sapiens	1862	0.000670299328516921
hs8	40388109	40755352	ZMAT4	-	H. sapiens	1863	0.000669839550613949
hs7	101458959	101927249	CUX1	+	H. sapiens	1864	0.000669838639078879
hs4	184580420	184634745	TRAPPC11	+	H. sapiens	1865	0.000669067698368497
hs4	170650616	170679104	C4orf27	-	H. sapiens	1866	0.00066877506180818
hs22	41601209	41627275	L3MBTL2	+	H. sapiens	1867	0.000668545456137259
hs12	64173583	64203338	TMEM5	+	H. sapiens	1868	0.000668161133574707
hs2	179296141	179316239	PRKRA	-	H. sapiens	1869	0.000667714727854873
hs17	39981335	39992523	NT5C3B	-	H. sapiens	1870	0.000667337587195393
hs19	52873170	52889048	ZNF880	+	H. sapiens	1871	0.000667241071068747
hs12	12482198	12503475	MANSC1	-	H. sapiens	1872	0.000666943477632076
hs17	73126320	73127890	NT5C	-	H. sapiens	1873	0.000666729225802354
hs19	33864236	33873592	CEBPG	+	H. sapiens	1874	0.000665905155343927
hs1	36602173	36615098	TRAPPC3	-	H. sapiens	1875	0.000665784787261869
hs1	101337943	101361554	EXTL2	-	H. sapiens	1876	0.000665622114231823
hs4	146539415	146581187	MMAA	+	H. sapiens	1877	0.000665516821332202
hs5	140019012	140024993	TMCO6	+	H. sapiens	1878	0.000665204429443622
hs11	13690217	13753893	FAR1	+	H. sapiens	1879	0.000664990221850736
hs11	35639735	35642419	FJX1	+	H. sapiens	1880	0.000664249950349527
hs1	179851177	179894135	TOR1AIP1	+	H. sapiens	1881	0.000664020669222776
hs1	232533711	232697304	SIPA1L2	-	H. sapiens	1882	0.000663946874040366
hs2	99061317	99210853	INPP4A	+	H. sapiens	1883	0.000663021610318615
hs12	47158546	47226191	SLC38A4	-	H. sapiens	1884	0.000663014128003958
hs6	143072604	143266338	HIVEP2	-	H. sapiens	1885	0.000662987737815368
hs19	6372444	6375042	ALKBH7	+	H. sapiens	1886	0.000662526207934722
hs7	128784712	128808671	TSPAN33	+	H. sapiens	1887	0.000662416413829581
hs7	91875548	92030698	ANKIB1	+	H. sapiens	1888	0.000662163484679956
hs3	14219858	14242619	LSM3	+	H. sapiens	1889	0.000662011601579415
hs7	139024203	139031065	C7orf55	+	H. sapiens	1890	0.000661963249135478
hs3	141205889	141334184	RASA2	+	H. sapiens	1891	0.000661896934777917
hs8	75233365	75401107	GDAP1	+	H. sapiens	1892	0.000661528809588918
hs15	68346517	68483096	PIAS1	+	H. sapiens	1893	0.000661476351155099
hs6	43193367	43197222	DNPH1	-	H. sapiens	1894	0.00066127722913556
hs19	42905659	42931578	LIPE	-	H. sapiens	1895	0.000660948353144897
hs2	38789120	38830728	HNRNPLL	-	H. sapiens	1896	0.000660855430490326
hs10	11495945	11653753	USP6NL	-	H. sapiens	1897	0.000660616077209575
hs19	23945807	24010937	RPSAP58	+	H. sapiens	1898	0.000660169332238114
hs15	22833395	22873892	TUBGCP5	+	H. sapiens	1899	0.0006601496024361
hs9	125670335	125675609	ZBTB6	-	H. sapiens	1900	0.000660099588201013
hs16	75032928	75144892	ZNRF1	+	H. sapiens	1901	0.000660093715402765
hs7	6048876	6063465	AIMP2	+	H. sapiens	1902	0.000660078743304648
hs3	148747914	148804341	HLTF	-	H. sapiens	1903	0.00066007548728475
hs19	40953696	40971747	BLVRB	-	H. sapiens	1904	0.000659942576628381
hs19	33071974	33078358	PDCD5	+	H. sapiens	1905	0.000659907201016718
hs11	18415935	18429972	LDHA	+	H. sapiens	1906	0.000659678883016435
hs3	56761446	57113357	ARHGEF3	-	H. sapiens	1907	0.000659296369400653
hs1	31404353	31538838	PUM1	-	H. sapiens	1908	0.000659065717027341
hs6	291630	351355	DUSP22	+	H. sapiens	1909	0.000659003369958722
hs17	40253422	40264751	DHX58	-	H. sapiens	1910	0.000658999860182918
hs1	160313062	160328742	NCSTN	+	H. sapiens	1911	0.000658970493222832
hs17	15879874	15903031	ZSWIM7	-	H. sapiens	1912	0.000658851520930259
hs11	64107695	64125006	CCDC88B	+	H. sapiens	1913	0.00065850608608109
hs6	90074355	90121989	RRAGD	-	H. sapiens	1914	0.000658455857181051
hs17	26904588	26926297	SPAG5	-	H. sapiens	1915	0.000658433856175811
hs15	81293295	81296342	MESDC1	+	H. sapiens	1916	0.000658024489652687
hs7	100464760	100471076	TRIP6	+	H. sapiens	1917	0.000657843295378324
hs1	113161795	113214241	CAPZA1	+	H. sapiens	1918	0.000657687143731156
hs12	111157485	111180744	PPP1CC	-	H. sapiens	1919	0.000657351946923401
hs11	64619114	64655768	EHD1	-	H. sapiens	1920	0.000657269970069319
hs17	45726842	45762871	KPNB1	+	H. sapiens	1921	0.000656942175375486
hs6	1610681	1614127	FOXC1	+	H. sapiens	1922	0.000656883493516891
hsX	40440146	40465889	ATP6AP2	+	H. sapiens	1923	0.000656156524787677
hs2	10580094	10588630	ODC1	-	H. sapiens	1924	0.000656059130364595
hs5	5140443	5320417	ADAMTS16	+	H. sapiens	1925	0.000655928907785319
hs10	43881065	43904614	HNRNPF	-	H. sapiens	1926	0.00065578681259526
hs1	151336778	151345209	SELENBP1	-	H. sapiens	1927	0.000655540605971283
hs1	111991486	112005395	ATP5F1	+	H. sapiens	1928	0.000655393185642117
hs22	20748405	20762745	ZNF74	+	H. sapiens	1929	0.00065526617553413
hs5	130506503	130541119	LYRM7	+	H. sapiens	1930	0.000655112582116812
hs2	95813075	95831158	ZNF514	-	H. sapiens	1931	0.00065505631349394
hs10	70715884	70744829	DDX21	+	H. sapiens	1932	0.000654491074312591
hs12	57943781	57980415	KIF5A	+	H. sapiens	1933	0.000654126185575032
hs1	35447136	35450954	ZMYM6NB	-	H. sapiens	1934	0.000653931198737689
hs8	96146032	96168912	PLEKHF2	+	H. sapiens	1935	0.000653913572688403
hs10	99496878	99520664	ZFYVE27	+	H. sapiens	1936	0.000653783739916314
hs14	35179593	35184029	CFL2	-	H. sapiens	1937	0.000653504743724387
hs20	44098346	44110172	WFDC2	+	H. sapiens	1938	0.000653198316884929
hs5	74062817	74072737	NSA2	+	H. sapiens	1939	0.0006530634646289
hs9	140069236	140082989	ANAPC2	-	H. sapiens	1940	0.000652885433964356
hs11	73583712	73588033	COA4	-	H. sapiens	1941	0.000652665627262961
hs19	571297	583493	BSG	+	H. sapiens	1942	0.000652569101836753
hs2	60983365	61029220	PAPOLG	+	H. sapiens	1943	0.000652099366209469
hs16	1832902	1839192	NUBP2	+	H. sapiens	1944	0.000651994028367464
hs11	28042167	28129855	KIF18A	-	H. sapiens	1945	0.000651637929683813
hs14	31091318	31205018	SCFD1	+	H. sapiens	1946	0.000651625246659959
hs14	100757448	100772884	SLC25A29	-	H. sapiens	1947	0.000651569994030821
hs22	50747459	50765489	DENND6B	-	H. sapiens	1948	0.000650984129193288
hs14	60712470	60765805	PPM1A	+	H. sapiens	1949	0.000650658408898663
hs14	21558205	21572881	ZNF219	-	H. sapiens	1950	0.000650498987581627
hs6	30509154	30524951	GNL1	-	H. sapiens	1951	0.000649603947898814
hs12	21654715	21671342	GOLT1B	+	H. sapiens	1952	0.000648005865050427
hs3	181429714	181432221	SOX2	+	H. sapiens	1953	0.000647882549396628
hs2	219081817	219119079	ARPC2	+	H. sapiens	1954	0.000646982109574812
hs20	43595115	43708600	STK4	+	H. sapiens	1955	0.000646784606361472
hs1	159887897	159895522	TAGLN2	-	H. sapiens	1956	0.00064668883726049
hs7	12726481	12730559	ARL4A	+	H. sapiens	1957	0.000646687029247306
hs7	5470966	5553429	FBXL18	-	H. sapiens	1958	0.000646668231583214
hs1	53971910	54199877	GLIS1	-	H. sapiens	1959	0.00064624665847457
hs12	121746048	121837699	ANAPC5	-	H. sapiens	1960	0.000646230734939857
hs16	57279010	57287516	ARL2BP	+	H. sapiens	1961	0.000645907498024401
hs19	3506271	3538328	FZR1	+	H. sapiens	1962	0.00064586553222501
hs2	99953816	100017789	EIF5B	+	H. sapiens	1963	0.000645756185547741
hs19	36874022	36909558	ZFP82	-	H. sapiens	1964	0.000645749981793564
hs19	52657117	52674896	ZNF836	-	H. sapiens	1965	0.000645696587831202
hs19	35645633	35660786	FXYD5	+	H. sapiens	1966	0.00064562489668174
hs22	39130730	39190148	SUN2	-	H. sapiens	1967	0.000645595857908576
hs8	42010464	42029191	AP3M2	+	H. sapiens	1968	0.000645528322318456
hs6	168227602	168372703	MLLT4	+	H. sapiens	1969	0.000645387017745414
hs14	105766900	105864484	PACS2	+	H. sapiens	1970	0.000645198919274281
hs4	186320694	186347139	UFSP2	-	H. sapiens	1971	0.000644904064779572
hs3	149682691	149768575	PFN2	-	H. sapiens	1972	0.000644890478158411
hs10	48355024	48373866	ZNF488	+	H. sapiens	1973	0.000644731248270025
hs10	70100864	70167051	RUFY2	-	H. sapiens	1974	0.000644240699772092
hs13	52586534	52603800	ALG11	+	H. sapiens	1975	0.00064422281511467
hs16	89724210	89737680	SPATA33	+	H. sapiens	1976	0.000644169145319173
hs2	201754050	201768655	NIF3L1	+	H. sapiens	1977	0.000643864147584217
hs17	79476997	79490873	ACTG1	-	H. sapiens	1978	0.000643812827135881
hs3	15642848	15687329	BTD	+	H. sapiens	1979	0.00064362374379856
hs17	57642886	57685706	DHX40	+	H. sapiens	1980	0.000643532401386149
hs2	216946589	216967506	TMEM169	+	H. sapiens	1981	0.000643260289911907
hsX	153058971	153063960	SSR4	+	H. sapiens	1982	0.000643139345990029
hs19	40946751	40950612	SERTAD3	-	H. sapiens	1983	0.000642248282192837
hs15	75628232	75634268	COMMD4	+	H. sapiens	1984	0.000642137045596236
hs16	446725	460367	NME4	+	H. sapiens	1985	0.00064212396966068
hs11	10818597	10830657	EIF4G2	-	H. sapiens	1986	0.000642100991570138
hs10	114206756	114578503	VTI1A	+	H. sapiens	1987	0.000642016862290928
hs12	48541571	48574996	ASB8	-	H. sapiens	1988	0.000641986960579377
hs15	72635775	72668817	HEXA	-	H. sapiens	1989	0.000641539371733835
hs11	65590493	65629497	CFL1	-	H. sapiens	1990	0.000641503848125669
hs20	42825136	42839431	OSER1	-	H. sapiens	1991	0.000641056207838053
hs11	19372271	20143144	NAV2	+	H. sapiens	1992	0.00064055888859027
hs20	18118762	18169031	CSRP2BP	+	H. sapiens	1993	0.000640334786002117
hs2	236402733	237040444	AGAP1	+	H. sapiens	1994	0.000639449858808705
hs19	37001597	37019562	ZNF260	-	H. sapiens	1995	0.000639348668195483
hs6	29523406	29601753	GABBR1	-	H. sapiens	1996	0.000639165115649876
hsX	71401203	71522776	PIN4	+	H. sapiens	1997	0.000639032139056694
hs3	112323407	112368377	CCDC80	-	H. sapiens	1998	0.000638074102995323
hs16	29869678	29875057	CDIPT	-	H. sapiens	1999	0.000638025267231002
[truncated: 9,041 more rows]
