# Supplementary material for: Characterizing and inferring quantitative cell cycle phase in single-cell RNA-seq data analysis
Source: Genome Res. 2020 Apr;30(4):611–21. doi: 10.1101/gr.247759.118 (PMC7197478; doi:10.1101/gr.247759.118)
Supplement: Supplemental Material [file supp_gr.247759.118_Supplemental_peco-paper-master-source-code.tar.gz › peco-paper-master/data/nmeth.3549-S2.xlsx]

version https://git-lfs.github.com/spec/v1
oid sha256:904357983ba8bdf494f03c3401483b5f863eb8a4f90c25675d18fc2f52057fec
size 31025
