# Supplementary material for: Characterizing and inferring quantitative cell cycle phase in single-cell RNA-seq data analysis
Source: Genome Res. 2020 Apr;30(4):611–21. doi: 10.1101/gr.247759.118 (PMC7197478; doi:10.1101/gr.247759.118)
Supplement: Supplemental Material [file supp_gr.247759.118_Supplemental_peco-paper-master-source-code.tar.gz › peco-paper-master/docs/site_libs/datatables-css-0.0.0/datatables-crosstalk.css]

.dt-crosstalk-fade {
  opacity: 0.2;
}

html body div.DTS div.dataTables_scrollBody {
  background: none;
}
