# Supplementary material for: Characterizing and inferring quantitative cell cycle phase in single-cell RNA-seq data analysis
Source: Genome Res. 2020 Apr;30(4):611–21. doi: 10.1101/gr.247759.118 (PMC7197478; doi:10.1101/gr.247759.118)
Supplement: Supplemental Material [file supp_gr.247759.118_Supplemental_peco-paper-master-source-code.tar.gz › peco-paper-master/docs/site_libs/dt-core-1.10.16/css/jquery.dataTables.extra.css]

/* Selected rows/cells */
table.dataTable tr.selected td, table.dataTable td.selected {
  background-color: #b0bed9 !important;
}
/* In case of scrollX/Y or FixedHeader */
.dataTables_scrollBody .dataTables_sizing {
  visibility: hidden;
}
