# Supplementary material for: Characterizing and inferring quantitative cell cycle phase in single-cell RNA-seq data analysis
Source: Genome Res. 2020 Apr;30(4):611–21. doi: 10.1101/gr.247759.118 (PMC7197478; doi:10.1101/gr.247759.118)
Supplement: Supplemental Material [file supp_gr.247759.118_Supplemental_peco-paper-master-source-code.tar.gz › peco-paper-master/analysis/_site.yml]

name: peco-paper
output_dir: ../docs
navbar:
  title: peco-paper
  left:
  - text: Home
    href: index.html
  - text: About
    href: about.html
  - text: License
    href: license.html
  right:
  - icon: fa-github
    text: Source code
    href: https://github.com/jhsiao999/peco-paper
output:
  workflowr::wflow_html:
    toc: yes
    toc_float: yes
    theme: cosmo
    highlight: textmate
