# Supplementary material for: Characterizing and inferring quantitative cell cycle phase in single-cell RNA-seq data analysis
Source: Genome Res. 2020 Apr;30(4):611–21. doi: 10.1101/gr.247759.118 (PMC7197478; doi:10.1101/gr.247759.118)
Supplement: Supplemental Material [file supp_gr.247759.118_Supplemental_peco-paper-master-source-code.tar.gz › peco-paper-master/analysis/about.Rmd]

---
title: "About"
output:
  workflowr::wflow_html:
    toc: false
editor_options:
  chunk_output_type: console
---


We combined fluorescence imaging with scRNA-seq to measure cell cycle phase and gene expression levels in human induced pluripotent stem cells (iPSCs). Using these data, we developed a novel approach to characterize cell cycle progression. While standard methods assign cells to discrete cell cycle stages, our method goes beyond this, and quantifies cell cycle progression on a continuum.

Find out more about our study in our paper.

* bioRxiv: [Characterizing and inferring quantitative cell-cycle phase in single-cell RNA-seq data analysis](https://www.biorxiv.org/content/10.1101/526848v2)
