# Supplementary material for: Characterizing and inferring quantitative cell cycle phase in single-cell RNA-seq data analysis
Source: Genome Res. 2020 Apr;30(4):611–21. doi: 10.1101/gr.247759.118 (PMC7197478; doi:10.1101/gr.247759.118)
Supplement: Supplemental Material [file supp_gr.247759.118_Supplemental_peco-paper-master-source-code.tar.gz › peco-paper-master/analysis/eval_on_leng2015_data.Rmd]

---
title: "Compare the performance of peco with other methods using Leng et al. 2015 data"
output: html_document
---

```{r setup, include=FALSE}
knitr::opts_chunk$set(echo = TRUE)
```

## Introduction


In Leng et al. 2015, FUCCI reporters were used to sort single-cell samples (Human Embryonic Stem Cells) into G1, S and G2M phases. The single-cell samples in each phase were then captured separated in 3 Fluidigm C1 plates. 

We used this datat to assess the ability of peco to predict cell cycle phase against a "ground truth". Specifically, we compared the performance of peco with Oscope and reCAT in predicting continuous cell cycle phase. We also compared the reuslts of Seurat and Oscope with the Leng et al. gating-based classification and our PAM-based discrete classification. 


## Set up

Load packages 

```{r load-packages, message=FALSE}
library(SingleCellExperiment)
library(peco)
library(yarrr)
library(tidyverse)
library(SingleCellExperiment)
library(peco)
```

Getting data

```{r get-data}
# ------ getting data
sce <- readRDS("data/leng2015_data.rds")
pdata <- data.frame(colData(sce))
fdata <- data.frame(rowData(sce))
counts <- assay(sce)

sce_fucci <- sce[,pdata$cell_state != "H1"]

# compute quantile-normalized gene expression levels
sce_fucci <- data_transform_quantile(sce_fucci)

counts_fucci <- assay(sce_fucci, "counts")
cpm_quantNormed_fucci <- assay(sce_fucci, "cpm_quantNormed")

pdata_fucci <- data.frame(colData(sce_fucci))
pdata_fucci$cell_state <- droplevels(pdata_fucci$cell_state)
pdata_fucci$cell_state <- factor(pdata_fucci$cell_state,
                                      levels = c("G1", "S", "G2"),
                                      labels = c("G1", "S", "G2M"))
```


## peco prediction

```{r peco}
# load training data
library(peco)
data("sce_top101genes")
data("training_human")


# Use top 4 genes for HIST1H4E was deprecated in genome build hg38
gene_symbols <- c("CDK1", "UBE2C", "TOP2A", "HIST1H4C")
gene_ensg <- c("ENSG00000170312","ENSG00000175063",
           "ENSG00000131747", "ENSG00000197061")
# use top 101 genes to predict
training_fun = training_human$cellcycle_function[gene_ensg]
training_sigma = training_human$sigma[gene_ensg,]


# use get_trend_estimateds=TRUE to estimate cyclic expression levels of 
# the four genes in Leng et al. 2015 data
out_peco <- cycle_npreg_outsample(
  Y_test=sce_fucci[rownames(sce_fucci) %in% gene_symbols],
  funs_est=training_fun,
  sigma_est=training_sigma,
  method.trend="trendfilter",
  ncores=4,
  get_trend_estimates=TRUE)

subdata_plot <- do.call(rbind, lapply(1:4, function(g) {
  gindex <- which(rownames(out_peco$Y_reordered) == gene_symbols[g])
  gexp <- out_peco$Y_reordered[gindex,]
  data.frame(gexp=gexp, gene=gene_symbols[g], cell_state=pdata_fucci$cell_state)
}))
ggplot(subdata_plot, aes(x=cell_state, y = gexp, fill=cell_state)) +
  geom_boxplot() + facet_wrap(~gene, ncol=4) +
  ylab("Quantile-normalized \n gene expression levels") + xlab("") +
  scale_fill_manual(values=as.character(yarrr::piratepal("espresso")[3:1]),
                    name="Phase") + theme_bw()


par(mfrow=c(1,4), mar=c(2,2,2,1), oma = c(0,0,2,0))

all.equal(colnames(out_peco$Y_reordered), rownames(pdata_fucci))
cell_state_col <- data.frame(cell_state = pdata_fucci$cell_state[match(colnames(out_peco$Y_reordered),
                                                                            rownames(pdata_fucci))],
                             sample_id = pdata_fucci$sample_id[match(colnames(out_peco$Y_reordered),
                                                                            rownames(pdata_fucci))])
cell_state_col$cols <- as.character(yarrr::piratepal("espresso")[3:1])[cell_state_col$cell_state]

for (g in 1:4) {
  if (g>1) { ylab <- ""} else { ylab <- "Quantile-normalized expression value"}
  #    if (i==1) { xlab <- "Predicted phase"} else { xlab <- "Inferred phase"}
  gindex <- which(rownames(out_peco$Y_reordered) == gene_symbols[g])

  plot(x= out_peco$cell_times_reordered,
       y = out_peco$Y_reordered[gindex,], pch = 16, cex=.5, ylab=ylab,
       xlab="Predicted phase", col = cell_state_col$cols,
       main = gene_symbols[g], axes=F, ylim=c(-3,3))
  abline(h=0, lwd=.5)
  lines(x = seq(0, 2*pi, length.out=200),
        y = out_peco$funs_reordered[[g]](seq(0, 2*pi, length.out=200)),
        col=wesanderson::wes_palette("FantasticFox1")[1], lty=1, lwd=2)
  axis(2); axis(1,at=c(0,pi/2, pi, 3*pi/2, 2*pi),
                labels=c(0,expression(pi/2), expression(pi), expression(3*pi/2),
                         expression(2*pi)))
}
title("peco prediction results", outer = TRUE, line = .5)
```

## Oscope prediction

We applied Oscope to estimate cell cycle ordering across the 888 single-cell samples. The analysis used the 29 genes that were identified as oscillating cell cycle genes in [Leng et al. 2015](https://www.ncbi.nlm.nih.gov/pmc/articles/PMC4589503/) (doi:10.1038/nmeth.3549). The data file was downloaed from nmeth.3549-S2.xlsx.

```{r run-oscope, eval = FALSE}
# Oscope
library(openxlsx)
oscope29genes <- unlist(read.xlsx("data/nmeth.3549-S2.xlsx", colNames = F))

# run Oscope on FUCCI cells ------------------------------
library(Oscope)
Sizes <- MedianNorm(counts_fucci)
DataNorm <- GetNormalizedMat(counts_fucci, Sizes)
DataNorm_sub <- DataNorm[which(rownames(DataNorm) %in% oscope29genes),]
DataInput <- NormForSine(DataNorm_sub)
SineRes <- OscopeSine(DataInput, parallel=F)
KMResUse <- list(cluster1=oscope29genes)
ENIRes <- OscopeENI(KMRes = KMResUse, Data = DataInput,
                    NCThre = 100, parallel=T)

save(DataInput,
     KMResUse, ENIRes, fits_leng_oscope, pdata_fucci,
     file = "data/leng_fucci_oscope_29genes.rda")
```

```{r plot-oscope}
# load pre-computed results,
load("data/leng_fucci_oscope_29genes.rda")

# lot predicted results
gene_symbols <- c("CDK1", "UBE2C", "TOP2A", "HIST1H4C")
gene_ensg <- c("ENSG00000170312","ENSG00000175063",
           "ENSG00000131747", "ENSG00000197061")

phase_pred <- seq(0, 2*pi, length.out= length(ENIRes$cluster1))
names(phase_pred) <- colnames(DataInput)[ENIRes[["cluster1"]]]

fits_leng_oscope <- lapply(1:4, function(g) {
  gindex <- which(rownames(cpm_quantNormed_fucci) == gene_symbols[g])
  fit_g <- data.frame(
    gexp=cpm_quantNormed_fucci[gindex, match(names(phase_pred), colnames(cpm_quantNormed_fucci))],
    phase=shift_origin((-phase_pred+2*pi), origin = pi/2))
  fit_g <- fit_g[order(fit_g$phase),]

  fit_trend <- fit_trendfilter_generic(fit_g$gexp)
  fit_g$trend.yy <- fit_trend$trend.yy
  fun_g <- approxfun(x=as.numeric(fit_g$phase),
                     y=as.numeric(fit_g$trend.yy), rule=2)
  fit_out <- list(fit_g=fit_g,
                  pve = fit_trend$pve,
                  fun_g = fun_g)
  return(fit_out)
})
names(fits_leng_oscope) <- gene_symbols


all.equal(rownames(fits_leng_oscope[[1]]$fit_g), rownames(pdata_fucci))
cell_state_oscope_col <- 
    data.frame(cell_state = pdata_fucci$cell_state[match(rownames(fits_leng_oscope[[1]]$fit_g),
                                               rownames(pdata_fucci))],
              sample_id = rownames(fits_leng_oscope[[1]]$fit_g) )
cell_state_oscope_col$cols <-
    as.character(yarrr::piratepal("espresso")[3:1])[cell_state_oscope_col$cell_state]


par(mfrow=c(1,4), mar=c(2,2,2,1), oma = c(0,0,2,1))
for (g in 1:4) {
  if (g>1) { ylab <- ""} else { ylab <- "Normalized log2CPM"}
  #    if (i==1) { xlab <- "Predicted phase"} else { xlab <- "Inferred phase"}
  res_g <- fits_leng_oscope[[g]]
  plot(x= res_g$fit_g$phase,
       y = res_g$fit_g$gexp, pch = 16, cex=.5, ylab=ylab,
       xlab="Predicted phase", col=cell_state_oscope_col$cols,
       main = names(fits_leng_oscope)[g], axes=F, ylim=c(-3,3))
  abline(h=0, lwd=.5)
  lines(x = seq(0, 2*pi, length.out=200),
        y = res_g$fun_g(seq(0, 2*pi, length.out=200)),
        col = wesanderson::wes_palette("Darjeeling2")[2], lty=1, lwd=2)
  axis(2); axis(1,at=c(0,pi/2, pi, 3*pi/2, 2*pi),
                labels=c(0,expression(pi/2), expression(pi), expression(3*pi/2),
                         expression(2*pi)))
}
title("Oscope prediction results", outer = TRUE, line = .5)
```


## reCAT prediction

We applied reCAT to estimate cell cycle ordering across the 888 single-cell samples. The analysis used all the 11,040 genes. 

To run recAT, please clone the reCAT GitHUb repository and then cd to the directory.

`git clone https://github.com/tinglab/reCAT`

`cd "reCAT/R"`

```{r run-recat, eval = FALSE}
# recat
input <- t(cpm_quantNormed_fucci)
input <- input[sample(1:nrow(input)),]
source("get_test_exp.R")
test_exp <- get_test_exp(t(input))
source("get_ordIndex.R")
res_ord <- get_ordIndex(test_exp, 10)
ordIndex <- res_ord$ordIndex

save(test_exp, res_ord, ordIndex, "data/leng_fucci_recat.rda")
```

```{r plot-recar}
# load pre-computed results
load("data/leng_fucci_recat.rda")

sample_ordered <- rownames(test_exp)[ordIndex]
phase_pred <- seq(0, 2*pi, length.out= length(ordIndex))
names(phase_pred) <- sample_ordered

fits_recat <- lapply(1:4, function(g) {
  gindex <- which(rownames(cpm_quantNormed_fucci) == gene_symbols[g])
  fit_g <- data.frame(
    gexp=cpm_quantNormed_fucci[gindex, match(sample_ordered, colnames(cpm_quantNormed_fucci))],
    phase=(-phase_pred)+2*pi )
  fit_g <- fit_g[order(fit_g$phase),]

  fit_trend <- fit_trendfilter_generic(fit_g$gexp, polyorder = 2)
  fit_g$trend.yy <- fit_trend$trend.yy
  #    fit_g$pve <- fit$pve
  fun_g <- approxfun(x=as.numeric(fit_g$phase),
                     y=as.numeric(fit_g$trend.yy), rule=2)
  fit_out <- list(fit_g=fit_g,
                  #                  pve = fit$pve,
                  fun_g = fun_g)
  return(fit_out)
})
names(fits_recat) <- gene_symbols

all.equal(rownames(fits_recat[[1]]$fit_g), rownames(pdata_fucci))
cell_state_recat_col <- 
    data.frame(cell_state = pdata_fucci$cell_state[match(rownames(fits_recat[[1]]$fit_g),
                                                       rownames(pdata_fucci))],
               sample_id = rownames(fits_recat[[1]]$fit_g) )
cell_state_recat_col$cols <- 
    as.character(yarrr::piratepal("espresso")[3:1])[cell_state_recat_col$cell_state]

par(mfrow=c(1,4), mar=c(2,2,2,1), oma = c(0,0,2,0) )
for (g in 1:4) {
  if (g>1) { ylab <- ""} else { ylab <- "Quantile-normalized expression value"}
  res_g <- fits_recat[[g]]
  plot(x= res_g$fit_g$phase,
       y = res_g$fit_g$gexp, pch = 16, cex=.5, ylab=ylab,
       xlab="Predicted phase", col = cell_state_recat_col$cols,
       main = names(fits_recat)[g], axes=F, ylim=c(-3,3))
  abline(h=0, lwd=.5)
  lines(x = seq(0, 2*pi, length.out=200),
        y = res_g$fun_g(seq(0, 2*pi, length.out=200)),
        col=wesanderson::wes_palette("FantasticFox1")[5], lty=1, lwd=2)
  axis(2); axis(1,at=c(0,pi/2, pi, 3*pi/2, 2*pi),
                labels=c(0,expression(pi/2), expression(pi), expression(3*pi/2),
                         expression(2*pi)))
}
title("reCAT prediction results", outer = TRUE, line = .5)

```

## Seurat

```{r seurat}
library(Seurat)
cc.genes <- readLines(con = "data//regev_lab_cell_cycle_genes.txt")

obj <- CreateSeuratObject(counts = counts_fucci)
obj <- NormalizeData(obj)
obj <- FindVariableFeatures(obj, selection.method = "vst")
obj <- ScaleData(obj, features = rownames(obj))

obj <- CellCycleScoring(obj, s.features = cc.genes[1:43], 
                        g2m.features = cc.genes[44:97], set.ident = TRUE)
out_seurat <- obj[[]]

all.equal(rownames(out_seurat), colnames(counts_fucci))
out_seurat <- out_seurat[match(colnames(counts_fucci), rownames(out_seurat)),]

out_seurat$Phase <- factor(out_seurat$Phase,
                           levels = c("G1", "S", "G2M"))
out_seurat$gates <- pdata_fucci$cell_state[match(rownames(out_seurat),
                                                       rownames(pdata_fucci))]
table(out_seurat$gates, out_seurat$Phase)
```

## Cyclone

```{r cyclone}
library(scran)
hs.pairs <- readRDS(system.file("exdata", "human_cycle_markers.rds", package="scran"))

## get ENSG ID
# library(biomaRt)
# mart <- useMart(biomart = "ensembl", dataset = "hsapiens_gene_ensembl")
# geneinfo <- getBM(attributes = c("hgnc_symbol", "ensembl_gene_id"),
#                filters = "hgnc_symbol",
#                values = rownames(cpm_quantNormed_fucci), bmHeader = T, mart = mart)
#write.table(geneinfo, file = "data/leng_geneinfo.txt"))

geneinfo <- read.table("data/leng_geneinfo.txt")


indata <- which(geneinfo$ensg %in% unlist(hs.pairs))
geneinfo_indata <- geneinfo[indata,]

Y_cyclone <- cpm_quantNormed_fucci[rownames(cpm_quantNormed_fucci) %in% as.character(geneinfo_indata$symbol),]
rownames(Y_cyclone) <- geneinfo_indata$ensg[match(rownames(Y_cyclone),
                                                  geneinfo_indata$symbol)]

out_cyclone <- cyclone(Y_cyclone, pairs = hs.pairs,
                       gene.names=rownames(Y_cyclone),
                       iter=1000, min.iter=100, min.pairs=50,
                       BPPARAM=SerialParam(), verbose=T, subset.row=NULL)
names(out_cyclone$phases) <- colnames(Y_cyclone)
all.equal(names(out_cyclone$phases), colnames(cpm_quantNormed_fucci))
all.equal(names(out_cyclone$phases), rownames(pdata_fucci))

out_cyclone$cell_state <- pdata_fucci$cell_state[match(names(out_cyclone$phases),
                                                       rownames(pdata_fucci))]
out_cyclone$phases <- factor(out_cyclone$phases,
                             levels = c("G1", "S", "G2M"))
table(pdata_fucci$cell_state, out_cyclone$phases)
```


## Session information

```{r}
sessionInfo()
```
